# Supplementary material for: Factors associated with COVID-19 vaccine hesitancy and uptake among populations in the West department of Haiti
Source: PLOS Glob Public Health. 2024 Oct 14;4(10):e0002864. doi: 10.1371/journal.pgph.0002864 (PMC11472929; doi:10.1371/journal.pgph.0002864)
Supplement: S1 Data — (XLSX) [file pgph.0002864.s002.xlsx]

## Sheet: Univariate Analysis (2)
Distribution of vaccinated and unvaccinated population by age
Row Labels	unvaccinated	vaccinated	Grand Total
+ de 55 years old	56	56	112
18-25 years old	337	140	477
26-35 years old	326	322	648
36-45 years old	217	257	474
46-55 years old	100	112	212
Grand Total	1036	887	1933

## Sheet: Univariate Analysis
Consent Form	Count of Q1						Distribution of the survey population in relation to the area of residence	Count of Q4				Distribution of surveys by age	Count of Q5
No I don't consent	7
Yes I consent	1925						Anse à Galet	36				+ de 55 years old	112
Grand Total	1932						Arcahaie	98				18-25 years old	477
							Carbaret	38				26-35 years old	648
							Carrefour	225				36-45 years old	474
							Cité soleil	99				46-55 years old	212
							Cornillon	27				Grand Total	1933
							Croix des Bouquets	99
							Delmas	304
							Fond Verette	21
							Ganthier	51
							Grand Gôave	42
							Gressier	26
							Kenscoff	25
							Léogane	127
							Pétion Ville	297
							Petit Gôave	44
							Pointe à Raquette	12
							Port-au-Prince	229
							Tabarre	97
							Thomazeau	26
							Grand Total	1933

## Sheet: Datasets
Q1	Q2	Q3	Q4	Q5	Q6	Q6_3_TEXT	Q7	Q8	Q8_5_TEXT	Q9	Q9_5_TEXT	Q10	Q11	Q12	Q13	Q14	Q14_6_TEXT	Q15	Q16	Q17	Q17_5_TEXT	Q18	Q19	Q19_6_TEXT	Q20	Q21	Q21_9_TEXT	Q22	Q22_18_TEXT	Q23	Q24	Q24_6_TEXT	Q25	Q25_12_TEXT	Q26	Q27	Q28	Q29	Q30	Q31	Q32	Q33	Q34	Q35	Q36	Q37	Q38	Q39	Q40
	Agree to participate in this study	Department of origin	Municipality of residence	Select your age group	Select your gender	Select your gender - Other (specify the gender)- Text	Select your marital status	Select your level of study	Select your level of study - Other (specify) - Texte	Select your religion	Select your religion - Other (specify) - Text	Select your current employment status	Select the number of people currently living in the house.	When was your last medical consultation*?	Have you ever been diagnosed with a comorbidity (such as Asthma, Diabetes, Hypertension, Obesity)?	If yes, check all that apply: - Selected Choice	If yes, check all that apply: - Other - Text	Have you ever received a vaccine (other than Anti-Covid 19)?	Si Yes, y a-t-il eu des effets secondaires ? *	If so, were there any side effects? *	How did you manage the side effects? - Other (Specify) - Text	14. Are you aware of the different types of COVID-19 vaccines available in Haiti?	If Yes, which ones : * - Selected Choice	If Yes, which ones : * - Other (Specify) - Text	Have you been vaccinated against COVID-19?	If yes, what are your reasons for taking the Covid-19 vaccine, please check all that apply:	If Other reasons (Specify) - Other (Specify) - Text	If not, what are your reasons for not being vaccinated, please check all that apply?	If not, what are your reasons for not being vaccinated, please check all that apply? - Other (Specify) - Text	Do you believe in the effectiveness of Covid-19 vaccine?	19. If yes, please check all reasons that apply:	If yes, please check all reasons that apply: - Other (Specify) - Text	If no, please check all reasons that apply:	20. If no, please check all reasons that apply: - Other (Specify) - Text	Do you believe in your sources of information about the COVID-19 vaccine?	Do you share information about COVID-19 on social networks?	Does the religious leader in your community encourage you to take the COVID-19 vaccine?	Does your religious leader speak out against the COVID-19 vaccine?	Suivez-vous les conseils anti-vaccins de votre chef religieux ?	Do you know someone who does not want to be vaccinated because of their religious beliefs or cultural background?	Does your religion/philosophy/culture advise against COVID-19 vaccination?	Do you believe that the decisions and positions taken by some political leaders against COVID-19 are in your interests?	Do leaders that you know (politicians, teachers, health care workers) encourage you to take the COVID-19 vaccine?	Does distance from vaccination sites prevent you from getting vaccinated?	Does the wait time at the vaccination sites prevent you from getting the vaccine?	Do you believe in the pharmaceutical industries that produce vaccines?	The COVID-19 vaccine is good for my health	Vaccines are essential in the fight against Covid-19	Do you trust the health care workers who administer the vaccines?
Yes I consent	Yes I am willing	Ouest	Delmas	18-25 years old	Female		Single	University		Protestant		Student	4	6 months	No			Yes	No	Not applicable (N/A)		No			No			My health condition does not allow it		No			Because of the side effects		Yes	No	I do not know any religious leaders		No	No	Yes	I don't know	No	No	No	No	Not Agree	Not Agree	Uncertain
Yes I consent	Yes I am willing	Sud-Est	Delmas	46-55 years old	Female		Common-law	Classical		Catholic		Self-employed	5	2 years	Yes	Hypertension		Yes	I don't know	Not applicable (N/A)		No			No			It is not a priority for me		I don't know					Yes	No	No	Yes	Yes	Yes	Yes	No	No	No	No	No	Not Agree	Not Agree	No
Yes I consent	Yes I am willing	Ouest	Delmas	18-25 years old	Male		Single	University		Protestant		Student		6 months	No			Yes	No	Not applicable (N/A)		No			No			Other (Specify)	Because I was not given the vaccine	Yes	I trust science		Not applicable (N/A)		No	No	No	No	No	No	No	Yes	No	Yes	Yes	Yes	Agree completely	Agree completely	No
Yes I consent	Yes I am willing	Ouest	Delmas	18-25 years old	Male		Single	Professional		Catholic		Unemployed		6 months	No			Yes	Yes	I did not do anything		No			No			COVID-19 is not as serious as they say.		I don't know					Sometimes	No	No	No	No	No	No	No	I don't know any leaders (politicians, teachers, health care workers)	No	No	No	Not at all Agree	Agree	Uncertain
Yes I consent	Yes I am willing	Sud	Delmas	26-35 years old	Male		Married	Classical		Protestant		Self-employed	4	3 years and more	No			Yes	I don't know	Not applicable (N/A)		No			No			It is not a priority for me,Other (Specify)	He never took it	I don't know					Yes	Yes	No	No	No	No	Yes	Yes	No	No	No	Yes	Not Agree	Not Agree	Uncertain
Yes I consent	Yes I am willing	Ouest	Delmas	26-35 years old	Female		Single	Classical		Protestant		Self-employed	3	1 year	No			Yes	I don't know	Not applicable (N/A)		No			No			It is not a priority for me		I don't know					Sometimes	Sometimes	No	No	No	No	Yes	Yes	I don't know any leaders (politicians, teachers, health care workers)	No	No	No	Not Agree	Not Agree	No
Yes I consent	Yes I am willing	Nord	Pétion Ville	18-25 years old	Female		Common-law	University		Catholic		Employed	6	Less than 6 months	No			No				No			No			I do not believe in the effectiveness of the vaccine That's all,Fear of injections (syringes),I do not wish to take the vaccine that is currently offered in Haiti.		I don't know					No	No	No	No	No	No	No	No	Yes	No	No	No	Not Agree	Not Agree	No
Yes I consent	Yes I am willing	Sud	Delmas	46-55 years old	Female		Common-law	Classical		Protestant		Self-employed		Less than 6 months	No			Yes	No	Not applicable (N/A)		No			Yes	It is recommended by the health care worker,It is recommended by the religious leader				Yes	I am afraid of the uncontrolled spread of the virus.		Not applicable (N/A)		Yes	Sometimes	Yes		No	No	No	I don't know	Yes	No	No	No	Agree	Agree	Yes
Yes I consent	Yes I am willing	Ouest	Arcahaie	18-25 years old	Female		Married	University		Protestant		Employed			No			I don't know		Not applicable (N/A)		No			No			Because of side effects		No			I don't believe in the effectiveness of the vaccine. That's all there is to it.		Sometimes	No	Yes		Yes	Yes	No	Yes	Yes	No	No	No	Agree	Agree	Uncertain
Yes I consent	Yes I am willing	Ouest	Cité soleil	26-35 years old	Male		Single	University		Protestant		Unemployed	8	3 years and more	No			No				Yes	1- MODERNA,2- JHONSON		No			I do not believe in the effectiveness of the vaccine That's all,It is not a priority for me		No			Not applicable (N/A)		Sometimes	No	No	Yes	No	Yes	Not applicable (N/A)	Yes	Yes	No	No	No	Not Agree	Not Agree	Uncertain
Yes I consent	Yes I am willing	Ouest	Croix des Bouquets	26-35 years old	Male		Single	Professional		Protestant		Self-employed	5	1 year	No			No				No			No			Because of side effects,I do not believe in the effectiveness of the vaccine That's all,COVID-19 is not as serious as they say.,I believe in conspiracy theories,It is not a priority for me		No			Because of the side effects,I have great confidence in my defense system,No need for a vaccine because the virus is harmless.		Yes	No	Yes		No	Yes	No	No	Yes	No	No	Yes	Not Agree	Not Agree	No
Yes I consent	Yes I am willing	Sud	Delmas	18-25 years old	Male		Single	Classical		Atheist		Self-employed	4	1 year	No			Yes	I don't know	Not applicable (N/A)		No			No			It is not a priority for me,Other (Specify)	He never took it	No			I don't believe in the effectiveness of the vaccine. That's all there is to it.		Sometimes	Sometimes	I do not know any religious leaders		No	Yes	Yes	I don't know	No	No	No	No	Not Agree	Not Agree	No
Yes I consent	Yes I am willing	Artibonite	Arcahaie	46-55 years old	Male		Married	Professional		Protestant		Employed	5	Less than 6 months	Yes	Diabetes		Yes	No	Not applicable (N/A)		No			No			Other (Specify)	Neglect	I don't know					Sometimes	No	Yes		No	Yes	No	I don't know	Yes	No	No	Yes	Agree completely	Agree completely	Yes
Yes I consent	Yes I am willing	Ouest	Carrefour	36-45 years old	Male		Married	University		Protestant		Unemployed	4	6 months	No			Yes	Yes	I did not do anything		Yes	1- MODERNA,2- JHONSON		Yes	To protect myself,To protect my Family,For travel abroad				Yes	I trust science		Not applicable (N/A)		Yes	No	No	No	No	Yes	Yes	Yes	Yes	No	No	No	Agree completely	Agree	Yes
Yes I consent	Yes I am willing	Ouest	Pétion Ville	26-35 years old	Male		Single	University		Other (specify)	Areligious	Employed	3	3 years and more	No			Yes	No	Not applicable (N/A)		Yes	1- MODERNA,3- PFIZER		No			I do not believe in the effectiveness of the vaccine That's all,I do not wish to take the vaccine that is currently offered in Haiti.		No			I don't believe in the effectiveness of the vaccine. That's all there is to it.		Yes	Yes	Yes		No	No	No	No	Yes	No	No	No	Not Agree	Not Agree	Uncertain
Yes I consent	Yes I am willing	Grand’Anse	Delmas	26-35 years old	Female		Single	Classical		Protestant		Student	3	2 years	No			Yes	No	Not applicable (N/A)		No			No			Because of side effects		I don't know					No	Sometimes	No	No	No	Yes	No	Yes	Yes	No	No	Yes	Agree	Agree	Yes
Yes I consent	Yes I am willing	Grand’Anse	Delmas	36-45 years old	Female		Widowed	Never been to school		Protestant		Self-employed	3	1 year	No			Yes	No	Not applicable (N/A)		No			No			Other (Specify)	Bad testimony	No			Because of the side effects		Yes	Sometimes	Yes		No	Yes	Yes	Yes	Yes	No	No	No	Not Agree	Not Agree	Uncertain
Yes I consent	Yes I am willing	Nord-Ouest	Pétion Ville	46-55 years old	Male		Married	University		Catholic		Self-employed	7	2 years	Yes	Hypertension		Yes	I don't know	Not applicable (N/A)		Yes	1- MODERNA,2- JHONSON,3- PFIZER,4- ASTRAZENECA.		Yes	To protect myself,To protect my Family,To protect my community,It is recommended by the Government,For the travel abroad				Yes	I trust science,I have been educated and informed,I trust the authorities in my country		Not applicable (N/A)		Yes	Yes	No	Not applicable (N/A)	No	Yes	No	No	No	No	No	No	Agree completely	Agree completely	Yes
Yes I consent	Yes I am willing	Ouest	Tabarre	36-45 years old	Male		Single	Professional		Voodooist		Self-employed	3	Less than 6 months	No			No				No			No			No fear of becoming seriously ill.,It is not a priority for me,I do not wish to take the vaccine that is currently offered in Haiti.		No			I have great confidence in my defense system		Sometimes	Sometimes	I do not know any religious leaders		No	Yes	No	No	I don't know any leaders (politicians, teachers, health care workers)	No	No	No	Not Agree	Not Agree	Uncertain
Yes I consent	Yes I am willing	Grand’Anse	Delmas	18-25 years old	Male		Single	Classical		Atheist		Self-employed	5	3 years and more	No			Yes	No	Not applicable (N/A)		No			No			Other (Specify)	He never took it	No			I don't believe in the effectiveness of the vaccine. That's all there is to it.		No	No	I do not know any religious leaders		No	No	Yes	I don't know	Yes	No	No	No	Not Agree	Not Agree	No
Yes I consent	Yes I am willing	Ouest	Arcahaie	36-45 years old	Male		Common-law	University		Catholic		Employed	3	2 years	No			I don't know		Not applicable (N/A)		No			No			Because of side effects,I believe in conspiracy theories		No			Not applicable (N/A)		No	No	Yes		No	No	No	No	Yes	No	No	No	Not Agree	Not Agree	Yes
Yes I consent	Yes I am willing	Artibonite	Delmas	26-35 years old	Male		Single	University		Atheist		Unemployed	6	6 months	No			Yes	No	Not applicable (N/A)		Yes	1- MODERNA		No			I don't need a vaccine because the virus is harmless.		No			I have great confidence in my defense system		Sometimes	No	No	Not applicable (N/A)	No	I don't know anyone	No	I don't know	Yes	No	No	No	Not Agree	Not Agree	Uncertain
Yes I consent	Yes I am willing	Ouest	Tabarre	26-35 years old	Male		Single	University		Protestant		Employed	4	Less than 6 months	No			No				No			No			No fear of becoming seriously ill.,I need time to take the COVID-19 vaccine,It is not a priority for me		I don't know					No	No	Yes		No	I don't know anyone	No	No	No	No	No	No	Agree	Not Agree	Uncertain
Yes I consent	Yes I am willing	Ouest	Arcahaie	18-25 years old	Male		Single	University		Protestant		Unemployed	6	3 years and more	No			Yes	No	Not applicable (N/A)		No			No			No fear of becoming seriously ill.,I believe in conspiracy theories		I don't know					Sometimes	Yes	Yes		No	Yes	No	I don't know	Yes	No	No	Yes	Not at all Agree	Not Agree	Yes
Yes I consent	Yes I am willing	Ouest	Delmas	+ de 55 years old	Male		Married	University		Protestant		Employed	3	Less than 6 months	No			Yes	No	Not applicable (N/A)		Yes	1- MODERNA,2- JHONSON,3- PFIZER,4- ASTRAZENECA.		Yes	For travel abroad		Not applicable (N/A)		Yes	I trust science,I have been educated and informed		Not applicable (N/A)		Yes	Yes	Yes		No	No	No	Yes	Yes	No	No	Yes	Agree	Agree	Yes
Yes I consent	Yes I am willing	Artibonite	Arcahaie	18-25 years old	Male		Single	Classical		Other (specify)	No religion	Unemployed	3	3 years and more	No			I don't know		Not applicable (N/A)		No			No			Fear of injections (syringes)		No			I don't believe in the effectiveness of the vaccine. That's all there is to it.		Sometimes	No	I do not know any religious leaders		No	I don't know anyone	Not applicable (N/A)	I don't know	No	No	No	No	Not at all Agree	Not Agree	Uncertain
Yes I consent	Yes I am willing	Nord	Delmas	46-55 years old	Female		Common-law	Classical		Atheist		Self-employed	5	1 year	No			Yes	No	Not applicable (N/A)		No			No			Because of side effects		I don't know					Sometimes	Sometimes	No	No	Yes	Yes	Not applicable (N/A)	Yes	Yes	No	No	No	Agree	Agree	Uncertain
Yes I consent	Yes I am willing	Ouest	Tabarre	26-35 years old	Female		Single	University		Catholic		Employed	3	1 year	No			Yes	Yes	I did not do anything		No			Yes	To protect myself		Not applicable (N/A)		I don't know					Sometimes	No	No	No	No	Yes	No	No	No	No	No	No	Agree completely	Agree	Uncertain
Yes I consent	Yes I am willing	Ouest	Arcahaie	26-35 years old	Male		Common-law	Classical		Catholic		Employed	2	Less than 6 months	No			I don't know		Not applicable (N/A)		No			Yes	To protect myself,To protect my Family,It is recommended by the Government				Yes	I am afraid of the uncontrolled spread of the virus.		Not applicable (N/A)		Yes	No	I do not know any religious leaders		No	Yes	No	Yes	Yes	No	No	Yes	Agree completely	Agree completely	Yes
Yes I consent	Yes I am willing	Nord-Ouest	Arcahaie	36-45 years old	Female		Common-law	Classical		Protestant		Employed		Less than 6 months	No			Yes	No	Not applicable (N/A)		Yes	1- MODERNA,2- JHONSON		Yes	To protect myself,To protect my Family,It is recommended by the health care worker				Yes	I have been educated and informed,I am afraid of the uncontrolled spread of the virus.		Not applicable (N/A)		Yes	No	Yes		No	Yes	No	Yes	Yes	No	No	No	Agree completely	Agree completely	Yes
Yes I consent	Yes I am willing	Nord	Delmas	+ de 55 years old	Female		Married	Classical		Protestant		Self-employed	3	3 years and more	No			No				No			No			No fear of becoming seriously ill.,Other (Specify)	We will all die one day	I don't know					No	No	Yes		No	I don't know anyone	Not applicable (N/A)	I don't know	I don't know any leaders (politicians, teachers, health care workers)	No	No	No	Not at all Agree	Not at all Agree	No
Yes I consent	Yes I am willing	Ouest	Delmas	26-35 years old	Female		Common-law	Classical		Protestant		Self-employed	6	Less than 6 months	No			Yes	No	Not applicable (N/A)		No			No			Other (Specify)	He didn't take it but he doesn't have a reason	I don't know					Sometimes	Yes	Yes		No	Yes	Yes	Yes	Yes	Yes	Yes	Yes	Agree	Agree	Yes
Yes I consent	Yes I am willing	Ouest	Arcahaie	36-45 years old	Male		Single	University		Protestant		Self-employed	4	Less than 6 months	No			Yes	I don't know	Not applicable (N/A)		Yes	1- MODERNA,2- JHONSON		Yes	To protect myself		Not applicable (N/A)		I don't know					Yes	No	Yes		No	Yes	No	Yes	Yes	No	No	Yes	Agree completely	Agree completely	Yes
Yes I consent	Yes I am willing	Sud-Est	Delmas	26-35 years old	Male		Married	Classical		Protestant		Self-employed	4	1 year	No			No				No			No			Because of side effects,No fear of becoming seriously ill.,I do not believe in the effectiveness of the vaccine That's all		I don't know					No	No	Yes		No	No	No	I don't know	No	No	No	No	Not at all Agree	Agree completely	Uncertain
Yes I consent	Yes I am willing	Ouest	Tabarre	26-35 years old	Male		Single	Classical		Voodooist		Employed	6	3 years and more	No			No				No			No			Other (Specify)	Because of the information on the radio	No			Not applicable (N/A)		Yes	No	No	Yes	Yes	Yes	Yes	I don't know	Yes	No	No	No	Not at all Agree	Not at all Agree	Uncertain
Yes I consent	Yes I am willing	Sud	Delmas	26-35 years old	Male		Single	Classical		Protestant		Self-employed	3	3 years and more	No			Yes	No	Not applicable (N/A)		No			No			Other (Specify)	He hasn't seen anyone take the vaccine so he doesn't take it either	I don't know					Yes	Yes	No	No	No	I don't know anyone	No	No	No	No	No	Yes	Agree	Agree	Yes
Yes I consent	Yes I am willing	Ouest	Arcahaie	26-35 years old	Female		Single	Professional		Protestant		Employed	4	Less than 6 months	No			No				Yes	1- MODERNA,3- PFIZER		No			Because of side effects,No fear of becoming seriously ill.		Yes	I trust science		Because of the side effects,Not applicable (N/A)		Yes	Yes	Yes		Yes	Yes	Yes	Yes	Yes	No	No	Yes	Agree completely	Agree completely	Yes
Yes I consent	Yes I am willing	Ouest	Tabarre	46-55 years old	Female		Married	University		Voodooist		Unemployed	5	Less than 6 months	Yes	Hypertension		Yes	Yes	I returned to the vaccination center		Yes	1- MODERNA,4- ASTRAZENECA.		Yes	To protect myself,To protect my Family,For travel abroad				Yes	I trust science,I have been educated and informed		Not applicable (N/A)		Yes	Yes	No	Yes	No	Yes	Yes	I don't know	Yes	No	No	Yes	Agree completely	Agree completely	Uncertain
Yes I consent	Yes I am willing	Nord	Delmas	36-45 years old	Female		Married	Classical		Protestant		Self-employed	6	2 years	No			Yes	I don't know	Not applicable (N/A)		No			No			Other (Specify)	There was really no obligation to take the Covid19 vaccine	I don't know					Sometimes	Sometimes	No	No	No	No	No	No	No	No	No	Yes	Agree	Agree	Yes
Yes I consent	Yes I am willing	Ouest	Arcahaie	18-25 years old	Male		Single	Classical		Catholic		Self-employed	2	3 years and more	No			Yes	No	Not applicable (N/A)		No			No			Because of side effects,It is not a priority for me		I don't know					Yes	No	No	Not applicable (N/A)	No	No	No	I don't know	No	No	No	No	Not Agree	Not Agree	Uncertain
Yes I consent	Yes I am willing	Sud-Est	Delmas	36-45 years old	Female		Single	Classical		Atheist		Self-employed	5	3 years and more	No			I don't know		Not applicable (N/A)		No			No			Because of side effects		No			Because of the side effects		No	No	I do not know any religious leaders		No	No	No	I don't know	No	No	No	No	Not Agree	Not Agree	Uncertain
Yes I consent	Yes I am willing	Centre	Tabarre	26-35 years old	Male		Married	Professional		Atheist		Unemployed	5	1 year	No			Yes	Yes	I took some tea		Yes	1- MODERNA,4- ASTRAZENECA.		Yes	To protect myself,To protect my Family,For travel abroad				Yes	I trust science		Not applicable (N/A)		Yes	Yes	I do not know any religious leaders		No	Yes	Not applicable (N/A)	Yes	I don't know any leaders (politicians, teachers, health care workers)	No	No	Yes	Agree	Agree	Yes
Yes I consent	Yes I am willing	Grand’Anse	Delmas	+ de 55 years old	Female		Single	Classical		Protestant		Self-employed	3	1 year	Yes	Hypertension		Yes	No	Not applicable (N/A)		No			No			It is not a priority for me		I don't know					Yes	No	No	No	No	Yes	No	No	No	No	No	No	Not Agree	Not Agree	No
Yes I consent	Yes I am willing	Ouest	Delmas	26-35 years old	Male		Married	Classical		Protestant		Self-employed	2	3 years and more	No			Yes	No	Not applicable (N/A)		No			No			Other (Specify)	He never took it	I don't know					No	No	No	No	No	No	No	No	No	No	No	No	Not Agree	Not Agree	No
Yes I consent	Yes I am willing	Ouest	Arcahaie	26-35 years old	Male		Single	Classical		Protestant		Student	5	1 year	No			Yes	I don't know	Not applicable (N/A)		No			No			Because of side effects		I don't know					Sometimes	No	Yes		No	I don't know anyone	No	I don't know	Yes	No	No	Yes	Not Agree	Not Agree	Uncertain
Yes I consent	Yes I am willing	Nord	Tabarre	26-35 years old	Female		Single	Professional		Catholic		Unemployed	6	1 year	No			No				Yes	1- MODERNA,4- ASTRAZENECA.		No			Not applicable (N/A)		I don't know					Sometimes	Sometimes	Yes		Yes	Yes	Not applicable (N/A)	No	Yes	No	No	No	Not Agree	Not Agree	Uncertain
Yes I consent	Yes I am willing	Ouest	Delmas	26-35 years old	Male		Single	Classical		Catholic		Employed	3	2 years	No			No				No			No			Other (Specify)	No confidence	No			Other (Specify)	In relation to the testimonies of the cobailles	Yes	Yes	Yes		No	No	No	No	Yes	No	No	No	Not Agree	Not Agree	No
Yes I consent	Yes I am willing	Ouest	Arcahaie	18-25 years old	Male		Single	Classical		Protestant		Student		3 years and more	No			Yes	I don't know	Not applicable (N/A)		No			No			I do not believe in the effectiveness of the vaccine That's all		No			I don't believe in the effectiveness of the vaccine. That's all there is to it.		Yes	No	No	No	No	I don't know anyone	No	I don't know	Yes	No	No	No	Agree	Agree	Uncertain
Yes I consent	Yes I am willing	Sud	Tabarre	26-35 years old	Male		Single	Professional		Protestant		Unemployed	3	1 year	No			No				No			No			Not applicable (N/A)		I don't know					Sometimes	Sometimes	No	Yes	Yes	Yes	Yes	No	Yes	No	No	No	Not at all Agree	Not at all Agree	Uncertain
Yes I consent	Yes I am willing	Grand’Anse	Delmas	18-25 years old	Male		Single	Classical		Atheist		Self-employed	5	1 year	No			Yes	No	Not applicable (N/A)		No			No			It is not a priority for me		No			Because of the side effects		No	Yes	I do not know any religious leaders		No	I don't know anyone	No	Yes	No	No	No	No	Not Agree	Not Agree	No
Yes I consent	Yes I am willing	Ouest	Carbaret	18-25 years old	Male		Single	Professional		Protestant		Student	5	3 years and more	No			Yes	Yes	I did not do anything		No			No			It is not a priority for me		Yes	Other (Specify)	Other people's opinions	Not applicable (N/A)		Yes	No	No	No	No	No	No	Yes	Yes	No	No	Yes	Agree	Agree	Yes
Yes I consent	Yes I am willing	Nord	Tabarre	36-45 years old	Female		Single	Professional		Catholic		Unemployed	6	1 year	No			No				No			No			Not applicable (N/A)		No			No need for a vaccine because the virus is harmless.		Sometimes	Sometimes	No	Yes	No	Yes	Yes	No	Yes	No	No	No	Not Agree	Not Agree	Uncertain
Yes I consent	Yes I am willing	Sud-Est	Tabarre	36-45 years old	Female		Married	University		Catholic		Employed	5	Less than 6 months	No			Yes	Yes	I took some tea		Yes	1- MODERNA,4- ASTRAZENECA.		Yes	To protect myself,To protect my Family,It is recommended by my Institution				Yes	I trust science,I am afraid of the uncontrolled spread of the virus.		Not applicable (N/A)		Yes	No	Yes		No	Yes	No	No	Yes	No	No	Yes	Agree	Agree	Yes
Yes I consent	Yes I am willing	Sud	Tabarre	46-55 years old	Male		Married	Classical		Catholic		Employed	7	Less than 6 months	No			No				No			No			No fear of becoming seriously ill.,I do not believe in the effectiveness of the vaccine That's all,COVID-19 is not as serious as they say.		No			No need for a vaccine because the virus is harmless.		Yes	No	No	Yes	Yes	Yes	Yes	No	Yes	No	No	No	Not at all Agree	Not at all Agree	Uncertain
Yes I consent	Yes I am willing	Sud	Tabarre	36-45 years old	Male		Single	Classical		Voodooist		Employed	1	Less than 6 months	No			No				No			No			Because of side effects,It is not a priority for me		No			I don't believe in the virus. COVID-19 is not as serious as they say.		Sometimes	No	No	Yes	Yes	Yes	Yes	No	Yes	No	No	No	Not Agree	Not at all Agree	Uncertain
Yes I consent	Yes I am willing	Nord	Croix des Bouquets	46-55 years old	Male		Married	University		Other (specify)	Jehova's witness	Employed	5	3 years and more	No			Yes	Yes	Other (Specify)	river water that heals	No			No			Other (Specify)	The U.S. does not like Haitians	No			Other (Specify)	Americans are mean	No	No	Yes		Yes	No	Yes	No	No	No	No	No	Not at all Agree	Not at all Agree	No
Yes I consent	Yes I am willing	Ouest	Arcahaie	18-25 years old	Male		Single	Professional		Atheist		Student		1 year	Yes	Other	Heart	No				No			No			Other (Préciser)	I have already taken a vaccine, it had a great effect on my health	No			Because of the side effects		Sometimes	No	Yes		No	Yes	Yes	Yes	Yes	No	No	No	Agree completely	Agree completely	No
Yes I consent	Yes I am willing	Ouest	Arcahaie	18-25 years old	Male		Single	Classical		Protestant		Student	5	6 months	No			Yes	No	Not applicable (N/A)		No			No			Other (Specify)	I have no information about covid-19	I don't know					Sometimes	No	No	No	No	I don't know anyone	No	I don't know	No	No	No	No	Agree	Agree	Uncertain
Yes I consent	Yes I am willing	Ouest	Delmas	18-25 years old	Male		Single	Classical		Catholic		Student		6 months	No			Yes	No	Not applicable (N/A)		No			No			To avoid contracting COVID-19 from the vaccine itself.,I do not believe in the effectiveness of the vaccine That's all,I believe in conspiracy theories,I don't need a vaccine because the virus is harmless.		No			I have great confidence in my defense system,I don't believe in the effectiveness of the vaccine. That's all there is to it.,I believe in the conspiracy theory		Sometimes	No	I do not know any religious leaders		No	No	No	No	Yes	No	No	No	Not Agree	Not Agree	Uncertain
Yes I consent	Yes I am willing	Ouest	Arcahaie	18-25 years old	Male		Single	Classical		Catholic		Employed	2	3 years and more	No			Yes	Yes	Other (Specify)	Rest	No			No			Other (Specify)	No time, then no information on the vaccination points	I don't know					Sometimes	No	Yes		No	I don't know anyone	No	I don't know	No	No	No	No	Agree	Agree	Uncertain
Yes I consent	Yes I am willing	Nord	Delmas	36-45 years old	Male		Single	Professional		Voodooist		Self-employed	2	3 years and more	No			Yes	No	Not applicable (N/A)		No			No			Because of side effects,I do not believe in the effectiveness of the vaccine That's all,Other (Specify)	I do not believe in the Government of the country	I don't know					Yes	Yes	Yes		No	No	No	No	Yes	No	No	Yes	Not at all Agree	Not at all Agree	Uncertain
Yes I consent	Yes I am willing	Grand’Anse	Pétion Ville	26-35 years old	Female		Single	University		Catholic		Employed	5	3 years and more	No			No				No			No			Other (Specify)	I have not been educated enough	No			Other (Specify)	It is said that the virus is harmless	No	No	No	No	No	No	No	Yes	No	No	No	No	Agree	Agree completely	Uncertain
Yes I consent	Yes I am willing	Ouest	Grand Gôave	36-45 years old	Male		Married	Professional		Protestant		Self-employed		Less than 6 months	No			Yes	No	Not applicable (N/A)		Yes	2- JHONSON		No			Not applicable (N/A)		No			Not applicable (N/A)		Yes	Yes	No	No	Yes	No	No	Yes	No	No	Yes	No	Agree	Not at all Agree	No
Yes I consent	Yes I am willing	Nord-Ouest	Pétion Ville	26-35 years old	Female		Single	Professional		Protestant		Employed	4	6 months	Yes	Hypertension		Yes	Yes	Not applicable (N/A)		No			No			No fear of becoming seriously ill.,Other (Specify)	fear	I don't know					Yes	No	Yes		No	No	No	No	Yes	No	No	Yes	Agree	Agree	Uncertain
Yes I consent	Yes I am willing	Nippes	Tabarre	18-25 years old	Male		Married	Classical		Protestant		Self-employed	6	3 years and more	No			No				No			No			My religion does not allow it,It is not a priority for me		I don't know					Yes	No	No	Yes	Yes	Yes	Not applicable (N/A)	Yes	I don't know any leaders (politicians, teachers, health care workers)	No	No	No	Agree completely	Agree	Uncertain
Yes I consent	Yes I am willing	Sud	Delmas	36-45 years old	Male		Single	Professional		Voodooist		Self-employed	2	3 years and more	No			No				No			No			Because of side effects,I do not believe in the effectiveness of the vaccine That's all,I believe in conspiracy theories,I will take it if I have to pay		I don't know					Yes	Yes	Yes		No	No	No	No	No	No	No	No	Not at all Agree	Not at all Agree	Uncertain
Yes I consent	Yes I am willing	Ouest	Arcahaie	18-25 years old	Male		Married	Professional		Voodooist		Self-employed		1 year	No			I don't know		Not applicable (N/A)		Yes	1- MODERNA		No			I believe in conspiracy theories,It is not a priority for me		No			I don't believe in the effectiveness of the vaccine. That's all there is to it.,I believe in the conspiracy theory		Sometimes	No	I do not know any religious leaders		No	I don't know anyone	No	No	Yes	No	No	No	Not Agree	Not Agree	Uncertain
Yes I consent	Yes I am willing	Sud-Est	Tabarre	36-45 years old	Male		Single	Never been to school		Protestant		Self-employed	6	3 years and more	No			No				No			No			To avoid contracting COVID-19 from the vaccine itself.,It is not a priority for me		I don't know					Sometimes	No	No	Yes	Yes	No	Yes	I don't know	I don't know any leaders (politicians, teachers, health care workers)	No	No	No	Not Agree	Not Agree	Uncertain
Yes I consent	Yes I am willing	Ouest	Grand Gôave	26-35 years old	Female		Common-law	Classical		Protestant		Self-employed		1 year	No			Yes	No	Not applicable (N/A)		No			No			Because of side effects		No			Not applicable (N/A)		Yes	No	Yes		Yes	No	No	Yes	No	No	No	No	Agree	Agree completely	Yes
Yes I consent	Yes I am willing	Ouest	Grand Gôave	26-35 years old	Female		Common-law	Classical		Protestant		Self-employed		Less than 6 months	No			Yes	No	Not applicable (N/A)		No			No			Not applicable (N/A)		No			Not applicable (N/A)		Yes	No	Yes		Yes	No	No	Yes	No	No	No	Yes	Agree completely	Agree completely	Yes
Yes I consent	Yes I am willing	Grand’Anse	Tabarre	36-45 years old	Male		Married	University		Protestant		Employed	2	2 years	No			No				No			No			I am allergic to vaccines,My health condition does not allow it,I do not wish to take the vaccine that is currently offered in Haiti.		No			I am allergic to vaccines		Yes	Yes	No	No	No	Yes	No	No	No	No	No	No	Not at all Agree	Not at all Agree	Uncertain
Yes I consent	Yes I am willing	Ouest	Arcahaie	18-25 years old	Male		Single	Classical		Catholic		Student	7	2 years	No			Yes	No	Not applicable (N/A)		No			No			COVID-19 is not as serious as they say.,It is not a priority for me		No			Other (Specify)	If the vaccine was good, we won't be the beneficiaries	Sometimes	No	Yes		No	No	No	I don't know	Yes	No	No	Yes	Not Agree	Not Agree	No
Yes I consent	Yes I am willing	Ouest	Arcahaie	26-35 years old	Female		Single	Professional		Voodooist		Self-employed	2	Less than 6 months	No			Yes	I don't know	Not applicable (N/A)		No			No			I do not believe in the effectiveness of the vaccine That's all,It is not a priority for me		I don't know					Sometimes	No	No	No	No	No	No	Yes	No	No	No	No	Agree	Agree	Yes
Yes I consent	Yes I am willing	Nord-Ouest	Tabarre	36-45 years old	Male		Married	Never been to school		Catholic		Self-employed	7	1 year	No			No				No			No			I don't need a vaccine because the virus is harmless.		No			I have great confidence in my defense system		No	No	No	Yes	No	I don't know anyone	Not applicable (N/A)	I don't know	I don't know any leaders (politicians, teachers, health care workers)	No	No	No	Not at all Agree	Not at all Agree	Uncertain
Yes I consent	Yes I am willing	Ouest	Cité soleil	26-35 years old	Male		Single	Professional		Protestant		Self-employed	8	1 year	No			Yes	I don't know	Not applicable (N/A)		Yes	1- MODERNA,3- PFIZER,4- ASTRAZENECA.		No			Because of side effects,I do not believe in the effectiveness of the vaccine That's all,I believe in conspiracy theories,It is not a priority for me		No			Because of the side effects,I don't believe in the effectiveness of the vaccine. That's all there is to it.,I believe in the conspiracy theory		Yes	Yes	No	No	No	Yes	No	No	No	No	Yes	No	Not at all Agree	Not Agree	No
Yes I consent	Yes I am willing	Ouest	Arcahaie	18-25 years old	Male		Single	Classical		Protestant		Unemployed	4	3 years and more	No			No				No			No			It is not a priority for me		I don't know					Sometimes	No	No	No	No	No	No	No	No	No	No	No	Not Agree	Not Agree	Uncertain
Yes I consent	Yes I am willing	Centre	Arcahaie	36-45 years old	Male		Common-law	Professional		Protestant		Self-employed	5	1 year	No			I don't know		Not applicable (N/A)		No			No			I believe in conspiracy theories,Other (Specify)	Covid 19 finished	I don't know					Sometimes	No	No	No	No	No	No	No	Yes	No	No	No	Not at all Agree	Not at all Agree	Uncertain
Yes I consent	Yes I am willing	Nord-Est	Tabarre	46-55 years old	Female		Divorced	University		Voodooist		Unemployed	6	6 months	Yes	Hypertension		No				No			No			Not applicable (N/A)		No			Not applicable (N/A)		No	No	No	Yes	No	I don't know anyone	Yes	I don't know	I don't know any leaders (politicians, teachers, health care workers)	No	No	No	Not Agree	Not Agree	Uncertain
Yes I consent	Yes I am willing	Artibonite	Arcahaie	36-45 years old	Male		Married	Professional		Protestant		Self-employed	3	6 months	Yes	Hypertension		No				Yes	1- MODERNA		No			I believe in conspiracy theories		No			I believe in the conspiracy theory		No	No	No	No	No	No	No	No	No	No	No	No	Not at all Agree	Not at all Agree	No
Yes I consent	Yes I am willing	Ouest	Cité soleil	18-25 years old	Male		Single	University		Protestant		Student	4	1 year	No			Yes	No	Not applicable (N/A)		Yes	1- MODERNA,2- JHONSON,3- PFIZER		No			It is not a priority for me		Yes	I trust science,I have been educated and informed		Not applicable (N/A)		Yes	Sometimes	No	Yes	No	Yes	Yes	I don't know	Yes	No	No	Yes	Agree	Agree	Yes
Yes I consent	Yes I am willing	Nord	Tabarre	36-45 years old	Female		Married	Classical		Protestant		Unemployed	7	6 months	Yes	Hypertension		Yes	Yes	I took some tea		Yes	1- MODERNA,4- ASTRAZENECA.		Yes	To protect myself,To protect my Family,For travel abroad				I don't know					Sometimes	Sometimes	Yes		No	Yes	Yes	Yes	Yes	No	No	Yes	Not Agree	Agree	Uncertain
Yes I consent	Yes I am willing	Ouest	Cité soleil	26-35 years old	Female		Married	University		Protestant		Student		2 years	No			Yes	No	Other (Specify)		No			No			It is not a priority for me		No			I don't believe in the effectiveness of the vaccine. That's all there is to it.		No	No	No	No	No	No	No	No	I don't know any leaders (politicians, teachers, health care workers)	No	No	No	Not at all Agree	Not at all Agree	No
Yes I consent	Yes I am willing	Centre	Tabarre	26-35 years old	Male		Single	University		Catholic		Employed	6	Less than 6 months	Yes	Hypertension		Yes	Yes	I took some tea		Yes	1- MODERNA,4- ASTRAZENECA.		Yes	To protect myself,To protect my Family,It is recommended by my Institution				Yes	I trust science,I am afraid of the uncontrolled spread of the virus.		My religious faith does not allow it,Not applicable (N/A)		Sometimes	Sometimes	Yes		No	Yes	Not applicable (N/A)	Yes	Yes	No	No	Yes	Agree	Agree	Yes
Yes I consent	Yes I am willing	Ouest	Grand Gôave	+ de 55 years old	Female		Common-law	Classical		Voodooist		Self-employed		6 months	No			Yes	No	Not applicable (N/A)		No			No			I need time to take the COVID-19 vaccine,It is not a priority for me		Yes	I have been educated and informed		Not applicable (N/A)		Yes	No	No	No	No	No	No	Yes	No	No	No	Yes	Agree completely	Agree completely	Yes
Yes I consent	Yes I am willing	Ouest	Delmas	46-55 years old	Male		Married	University		Protestant		Employed	3	2 years	Yes	Diabetes		Yes	No	Not applicable (N/A)		Yes	2- JHONSON		No			It is not a priority for me		No			Other (Specify)	It doesn't really stop you from getting COVID 19	No	Yes	No	No	No	Yes	No	No	Yes	No	No	No	Not at all Agree	Not at all Agree	No
Yes I consent	Yes I am willing	Sud	Delmas	18-25 years old	Male		Single	University		Protestant		Student	4	1 year	No			Yes	I don't know	I took some tea		Yes	3- PFIZER		No			I do not believe in the effectiveness of the vaccine That's all,I do not wish to take the vaccine that is currently offered in Haiti.		Yes	I trust science		I don't believe that the vaccine is well preserved. (The cold chain is not safe)		Yes	Yes	Yes		No	No	No	I don't know	Yes	Yes	Yes	Yes	Agree	Agree	No
Yes I consent	Yes I am willing	Ouest	Pétion Ville	18-25 years old	Female		Single	Professional		Atheist		Student	6	3 years and more	No			No				No			No			Because of side effects,To avoid contracting COVID-19 from the vaccine itself.,No fear of becoming seriously ill.,I do not believe in the effectiveness of the vaccine That's all,COVID-19 is not as serious as they say.,Fear of injections (syringes),I believe in conspiracy theories,I don't need a vaccine because the virus is harmless.,It is not a priority for me		I don't know					Yes	No	I do not know any religious leaders		No	Yes	Not applicable (N/A)	No	I don't know any leaders (politicians, teachers, health care workers)	No	No	No	Not at all Agree	Not at all Agree	Uncertain
Yes I consent	Yes I am willing	Ouest	Delmas	18-25 years old	Female		Single	University		Protestant		Employed	2	Less than 6 months	Yes	Asthma		Yes	No	Not applicable (N/A)		Yes	1- MODERNA,2- JHONSON		No			It is not a priority for me		I don't know					Sometimes	Yes	No	No	No	Yes	No	Yes	No	No	No	No	Not Agree	Not Agree	Uncertain
Yes I consent	Yes I am willing	Centre	Delmas	26-35 years old	Male		Single	Classical		Atheist		Unemployed	4	1 year	No			Yes	I don't know	Not applicable (N/A)		No			No			I do not believe in the effectiveness of the vaccine That's all		No			I don't believe in the effectiveness of the vaccine. That's all there is to it.		No	No	I do not know any religious leaders		No	No	Yes	No	No	No	No	No	Not Agree	Not Agree	No
Yes I consent	Yes I am willing	Centre	Delmas	26-35 years old	Male		Married	University		Other (specify)	Jehova's witness	Employed	3	6 months	Yes	Asthma		No				Yes	1- MODERNA,2- JHONSON,3- PFIZER,4- ASTRAZENECA.		Yes	To protect myself,To protect my Family,To protect my community				Yes	I trust science,I have been educated and informed		Not applicable (N/A)		Yes	Yes	No	No	No	No	Not applicable (N/A)	Yes	Yes	No	No	Yes	Agree	Agree	Yes
Yes I consent	Yes I am willing	Nord	Delmas	26-35 years old	Male		Single	University		Protestant		Student	3	2 years	No			No				No			No			Because of side effects,No fear of becoming seriously ill.,I do not believe in the effectiveness of the vaccine That's all		I don't know					Sometimes	Sometimes	No	Yes	No	I don't know anyone	Not applicable (N/A)	I don't know	I don't know any leaders (politicians, teachers, health care workers)	No	No	No	Not Agree	Not Agree	No
Yes I consent	Yes I am willing	Ouest	Arcahaie	26-35 years old	Male		Married	University		Protestant		Employed	2	Less than 6 months	No			No				No			No			Fear of injections (syringes)		Yes	I trust science,I am afraid of the uncontrolled spread of the virus.		Not applicable (N/A)		Yes	Yes	Yes		No	Yes	No	Yes	Yes	No	No	Yes	Agree completely	Agree completely	Yes
Yes I consent	Yes I am willing	Nord	Delmas	26-35 years old	Female		Single	University		Catholic		Student	4	Less than 6 months	No			Yes	I don't know	Not applicable (N/A)		Yes	1- MODERNA,2- JHONSON		No			I believe in conspiracy theories,Other (Specify)	Covid-19 is not available	No			Other (Specify)	The non-existence of Covid 19	No	Sometimes	No	No	No	Yes	Yes	No	No	No	No	No	Not at all Agree	Not at all Agree	No
Yes I consent	Yes I am willing	Grand’Anse	Delmas	36-45 years old	Male		Common-law	Professional		Voodooist		Employed	6	3 years and more	No			Yes	I don't know	Not applicable (N/A)		No			No			Other (Specify)	He has been taking natural medicines so he doesn't need the Covid-19 vaccine	I don't know					Sometimes	Sometimes	No	No	No	No	No	Yes	No	No	No	No	Not Agree	Not Agree	Uncertain
Yes I consent	Yes I am willing	Ouest	Tabarre	26-35 years old	Male		Single	Classical		Atheist		Unemployed	15	3 years and more	No			No				Yes	1- MODERNA,4- ASTRAZENECA.		No			No fear of becoming seriously ill.,COVID-19 is not as serious as they say.,It is not a priority for me		No			I don't believe in the effectiveness of the vaccine. That's all there is to it.		No	No	I do not know any religious leaders		No	I don't know anyone	Yes	No	Yes	No	No	No	Not at all Agree	Not at all Agree	No
Yes I consent	Yes I am willing	Nord	Delmas	46-55 years old	Female		Married	University		Protestant		Unemployed	5	Less than 6 months	Yes	Hypertension		Yes	I don't know	Not applicable (N/A)		No			No			It is not a priority for me		I don't know					Sometimes	Yes	No	No	No	No	No	Yes	No	Yes	Yes	No	Agree	Not Agree	Yes
Yes I consent	Yes I am willing	Nord-Ouest	Tabarre	36-45 years old	Female		Married	University		Catholic		Unemployed	6	6 months	No			No				No			No			To avoid contracting COVID-19 from the vaccine itself.		No			I don't believe in the effectiveness of the vaccine. That's all there is to it.		Sometimes	Sometimes	No	Yes	Yes	Yes	No	No	Yes	No	No	No	Not Agree	Not Agree	No
Yes I consent	Yes I am willing	Ouest	Carbaret	18-25 years old	Female		Single	Classical		Protestant		Student	9	1 year	No			Yes	I don't know	Not applicable (N/A)		No			No			My religion does not allow it,Other (Specify)		No			My religious faith does not allow it		No	No	No	Yes	Yes	Yes	No	No	Yes	No	No	No	Not Agree	Not Agree	No
Yes I consent	Yes I am willing	Sud-Est	Delmas	36-45 years old	Male		Common-law	Classical		Catholic		Student	4	3 years and more	No			No				No			No			Other (Specify)	Natural remedy is enough	No			Other (Specify)	In relation to the testimonies of the cobailles	Yes	No	Yes		No	No	No	No	Yes	No	No	No	Not Agree	Not Agree	Yes
Yes I consent	Yes I am willing	Nord-Ouest	Tabarre	26-35 years old	Male		Married	Professional		Protestant		Employed	3	Less than 6 months	No			No				No			No			It is not a priority for me		I don't know					No	No	Yes		Yes	No	No	No	No	No	No	No	Not at all Agree	Agree	No
Yes I consent	Yes I am willing	Ouest	Delmas	46-55 years old	Male		Common-law	Classical		Catholic		Self-employed	6	3 years and more	No			Yes	I don't know	Not applicable (N/A)		No			No			It is not a priority for me		No			Because of the side effects		No	No	No	No	No	No	No	No	No	No	No	No	Not Agree	Not Agree	No
Yes I consent	Yes I am willing	Grand’Anse	Delmas	+ de 55 years old	Male		Common-law	Classical		Catholic		Self-employed	4	3 years and more	Yes	Hypertension		Yes	No	Not applicable (N/A)		No			Yes	Other (Specify)	He was told that he could get COVID-19 from the hospital beds	Not applicable (N/A)		I don't know					Yes	No	Yes		No	No	No	No	Yes	Yes	Yes	Yes	Agree	Agree	Yes
Yes I consent	Yes I am willing	Ouest	Carbaret	18-25 years old	Female		Single	Classical		Protestant		Student	9	Less than 6 months	No			I don't know		Not applicable (N/A)		No			No			No fear of becoming seriously ill.,It is not a priority for me		No			I don't believe in the effectiveness of the vaccine. That's all there is to it.		Sometimes	No	No	No	No	No	No	I don't know	No	No	No	No	Not Agree	Not Agree	Uncertain
Yes I consent	Yes I am willing	Sud-Est	Delmas	26-35 years old	Male		Common-law	Classical		Protestant		Self-employed	5	Less than 6 months	No			Yes	I don't know	Not applicable (N/A)		No			No			Other (Specify)	Reason for travel	I don't know					Yes	Sometimes	No	No	No	No	No	No	No	No	No	No	Not Agree	Not Agree	No
Yes I consent	Yes I am willing	Ouest	Carbaret	26-35 years old	Male		Single	Classical		Other (specify)	No religion	Self-employed	3	3 years and more	No			I don't know		Not applicable (N/A)		No			No			I don't need a vaccine because the virus is harmless.,It is not a priority for me		I don't know					No	No	I do not know any religious leaders		No	I don't know anyone	No	I don't know	No	No	No	No	Not Agree	Not Agree	Uncertain
Yes I consent	Yes I am willing	Ouest	Kenscoff	26-35 years old	Female		Married	Classical		Protestant		Self-employed	3	Less than 6 months	No			Yes	No	Not applicable (N/A)		No			No			Fear of injections (syringes)		I don't know					Yes	No	No	No	No	No	Yes	I don't know	No	No	No	No	Not Agree	Not Agree	Uncertain
Yes I consent	Yes I am willing	Grand’Anse	Tabarre	36-45 years old	Female		Married	University		Protestant		Self-employed	4	Less than 6 months	No			Yes	Yes	I returned to the vaccination center		Yes	1- MODERNA,4- ASTRAZENECA.		Yes	To protect myself,To protect my Family,For travel abroad				Yes	I trust science,I have been educated and informed		I don't believe in the virus. COVID-19 is not as serious as they say.,I don't believe in the effectiveness of the vaccine. That's all there is to it.		Yes	Sometimes	Yes		No	Yes	Yes	No	No	No	No	Yes	Not Agree	Not Agree	Uncertain
Yes I consent	Yes I am willing	Ouest	Carbaret	18-25 years old	Male		Single	Classical		Other (specify)	No religion	Self-employed	4	3 years and more	No			Yes	No	Not applicable (N/A)		No			No			I don't need a vaccine because the virus is harmless.,Other (Specify)	Covid 19 finished	I don't know					Sometimes	No	I do not know any religious leaders		No	I don't know anyone	No	Yes	No	No	No	No	Agree	Agree	Uncertain
Yes I consent	Yes I am willing	Nord-Est	Tabarre	36-45 years old	Female		Married	Professional		Protestant		Unemployed	7	1 year	No			Yes	No	Not applicable (N/A)		Yes	1- MODERNA,4- ASTRAZENECA.		Yes	To protect myself,It is recommended by my Institution				Yes	I trust science,I am afraid of the uncontrolled spread of the virus.		Not applicable (N/A)		Sometimes	Sometimes	Yes		No	I don't know anyone	Not applicable (N/A)	I don't know	Yes	No	No	No	Agree	Agree	Yes
Yes I consent	Yes I am willing	Sud	Tabarre	26-35 years old	Female		Single	Classical		Catholic		Employed	6	Less than 6 months	Yes	Diabetes		Yes	No	Not applicable (N/A)		Yes	1- MODERNA,4- ASTRAZENECA.		Yes	It is recommended by my Institution		Not applicable (N/A)		No			Not applicable (N/A)		Sometimes	No	No	Not applicable (N/A)	No	Yes	Not applicable (N/A)	Yes	Yes	No	No	Yes	Agree completely	Agree completely	Uncertain
Yes I consent	Yes I am willing	Nord-Ouest	Tabarre	36-45 years old	Female		Married	University		Catholic		Employed	6	6 months	No			Yes	Yes	I took some tea		Yes	1- MODERNA		Yes	For travel abroad,It is recommended by my Institution				I don't know					Sometimes	No	No	Not applicable (N/A)	No	No	Yes	I don't know	Yes	No	No	No	Agree	Agree	Uncertain
Yes I consent	Yes I am willing	Ouest	Tabarre	18-25 years old	Male		Single	Professional		Atheist		Employed	6	1 year	No			Yes	Yes	I took some tea		Yes	1- MODERNA		Yes	It is recommended by my Institution		Not applicable (N/A)		Yes	I trust science		Not applicable (N/A)		Sometimes	Sometimes	No	Not applicable (N/A)	No	No	Not applicable (N/A)	No	Yes	No	No	Yes	Agree	Not Agree	Uncertain
Yes I consent	Yes I am willing	Nord	Tabarre	26-35 years old	Female		Married	Classical		Protestant		Unemployed	10	6 months	No			No				No			No			I am allergic to vaccines		I don't know					Sometimes	Sometimes	No	Yes	No	No	Not applicable (N/A)	I don't know	Yes	No	No	No	Not Agree	Not Agree	Uncertain
Yes I consent	Yes I am willing	Ouest	Croix des Bouquets	26-35 years old	Male		Single	University		Voodooist		Employed	7	3 years and more	No			Yes	No	I took some tea		Yes	1- MODERNA,2- JHONSON,3- PFIZER		No			Because of side effects		Yes	I trust science		I have great confidence in my defense system		Yes	Yes	No	No	No	No	No	Yes	Yes	No	No	Yes	Agree completely	Agree	Yes
Yes I consent	Yes I am willing	Centre	Tabarre	18-25 years old	Female		Single	Classical		Protestant		Unemployed	11	6 months	No			Yes	No	I returned to the vaccination center		Yes	1- MODERNA		No			I do not wish to take the vaccine that is currently offered in Haiti.		I don't know					No	Sometimes	No	Not applicable (N/A)	No	No	No	I don't know	Yes	No	No	No	Not Agree	Not Agree	Uncertain
Yes I consent	Yes I am willing	Ouest	Croix des Bouquets	18-25 years old	Male		Single	Classical		Protestant		Student	7	1 year	No			No				No			No			Because of side effects,COVID-19 is not as serious as they say.,My health condition does not allow it		I don't know					Sometimes	No	No	No	No	Yes	No	Yes	Yes	Yes	No	Yes	Agree	Agree	No
Yes I consent	Yes I am willing	Ouest	Carbaret	26-35 years old	Male		Single	Classical		Other (specify)	No religion	Self-employed	3	3 years and more	No			I don't know		Not applicable (N/A)		No			No			Other (Specify)	I don't have any information about covid-19	I don't know					No	No	I do not know any religious leaders		No	I don't know anyone	Not applicable (N/A)	I don't know	I don't know any leaders (politicians, teachers, health care workers)	No	No	No	Not Agree	Not Agree	Uncertain
Yes I consent	Yes I am willing	Ouest	Carbaret	46-55 years old	Male		Common-law	Never been to school		Catholic		Self-employed	5	Less than 6 months	Yes	Hypertension		Yes	No	Not applicable (N/A)		No			No			Other (Specify)	No information about covid	I don't know					No	No	No	Not applicable (N/A)	No	I don't know anyone	Not applicable (N/A)	I don't know	I don't know any leaders (politicians, teachers, health care workers)	No	No	No	Not at all Agree	Not at all Agree	Uncertain
Yes I consent	Yes I am willing	Ouest	Croix des Bouquets	26-35 years old	Male		Common-law	Professional		Voodooist		Employed	4	6 months	Yes	Asthma		Yes	I don't know	Not applicable (N/A)		Yes	1- MODERNA,4- ASTRAZENECA.		Yes	To protect myself,To protect my Family,To protect my community,For travel abroad,It is recommended by my Institution				No			Because of the side effects,I believe in the conspiracy theory		Yes	Yes	No	No	No	Yes	No	No	No	No	No	No	Not Agree	Not Agree	Yes
Yes I consent	Yes I am willing	Ouest	Port-au-Prince	36-45 years old	Male		Common-law	Classical		Protestant		Employed	2	3 years and more	No			No				Yes	1- MODERNA		No			Because of side effects,I do not believe in the effectiveness of the vaccine That's all		No			Because of the side effects,I don't believe in the effectiveness of the vaccine. That's all there is to it.		Yes	No	Yes		Yes	Yes	Yes	I don't know	No	No	No	No	Not at all Agree	Not at all Agree	No
Yes I consent	Yes I am willing	Ouest	Carrefour	18-25 years old	Female		Single	Classical		Protestant		Self-employed		Less than 6 months	No			Yes	No	Not applicable (N/A)		No			No			Because of side effects		No			I believe in the conspiracy theory		No	No	No	No	No	No	No	Yes	Yes	No	No	No	Not Agree	Agree completely	Yes
Yes I consent	Yes I am willing	Ouest	Arcahaie	26-35 years old	Female		Married	Professional		Protestant		Student		3 years and more	No			Yes	No	Not applicable (N/A)		No			No			I believe in conspiracy theories		I don't know					Sometimes	No	No	No	Yes	Yes	No	I don't know	No	No	No	No	Agree	Agree	Yes
Yes I consent	Yes I am willing	Ouest	Croix des Bouquets	26-35 years old	Female		Single	Classical		Other (specify)		Self-employed	4	6 months	No			Yes	No	Not applicable (N/A)		No			No			It is not a priority for me		No			I don't believe in the effectiveness of the vaccine. That's all there is to it.		Sometimes	No	No	Not applicable (N/A)	No	Yes	No	I don't know	I don't know any leaders (politicians, teachers, health care workers)	No	No	Yes	Not Agree	Not Agree	Uncertain
Yes I consent	Yes I am willing	Ouest	Arcahaie	18-25 years old	Female		Common-law	Professional		Protestant		Student	5	3 years and more	No			No				No			No			I believe in conspiracy theories		I don't know					Sometimes	No	No	No	Yes	Yes	No	Yes	No	No	No	No	Not at all Agree	Agree	No
Yes I consent	Yes I am willing	Ouest	Croix des Bouquets	46-55 years old	Male		Married	Classical		Protestant		Self-employed	3	1 year	No			Yes	No	Not applicable (N/A)		No			No			It is not a priority for me		No			I don't believe in the effectiveness of the vaccine. That's all there is to it.		No	No	No	Yes	Yes	No	No	I don't know	I don't know any leaders (politicians, teachers, health care workers)	No	No	No	Not Agree	Not Agree	Uncertain
Yes I consent	Yes I am willing	Ouest	Croix des Bouquets	18-25 years old	Female		Common-law	Classical		Voodooist		Unemployed	20	3 years and more	Yes	Asthma		Yes	No	Not applicable (N/A)		No			No			It is not a priority for me		I don't know					Yes	No	Yes		Yes	I don't know anyone	No	Yes	Yes	No	No	No	Not Agree	Agree completely	Uncertain
Yes I consent	Yes I am willing	Ouest	Croix des Bouquets	36-45 years old	Male		Single	Professional		Protestant		Employed	3	3 years and more	No			Yes	No	Not applicable (N/A)		Yes	Not applicable (N/A)		No			No fear of becoming seriously ill.,Other (Specify)	Too many rumors	I don't know					No	Yes	No	No	No	I don't know anyone	No	No	No	No	No	No	Agree	Agree	Uncertain
Yes I consent	Yes I am willing	Ouest	Arcahaie	18-25 years old	Male		Single	Professional		Other (specify)	No religion	Student	3	3 years and more	No			I don't know		Not applicable (N/A)		No			No			Because of side effects,I do not wish to take the vaccine that is currently offered in Haiti.		No			Because of the side effects		No	No	No	No	No	No	No	No	No	Yes	Yes	No	Not at all Agree	Not at all Agree	No
Yes I consent	Yes I am willing	Ouest	Croix des Bouquets	+ de 55 years old	Male		Common-law	Never been to school		Voodooist		Unemployed	4	6 months	No			Yes	No	Not applicable (N/A)		No			No			It is not a priority for me		Yes	I am afraid of the uncontrolled spread of the virus.,Not applicable (N/A)		Not applicable (N/A)		Yes	No	No	No	No	I don't know anyone	No	I don't know	I don't know any leaders (politicians, teachers, health care workers)	No	No	No	Not Agree	Agree	Uncertain
Yes I consent	Yes I am willing	Ouest	Croix des Bouquets	26-35 years old	Male		Single	Never been to school		Protestant		Employed	2	3 years and more	No			Yes	No	Not applicable (N/A)		Yes	1- MODERNA		Yes	It is recommended by my Institution		Not applicable (N/A)		Yes	Other (Specify)	Work demands	Not applicable (N/A)		Sometimes	No	No	No	No	No	Not applicable (N/A)	I don't know	Yes	No	No	Yes	Agree completely	Agree	Yes
Yes I consent	Yes I am willing	Ouest	Croix des Bouquets	26-35 years old	Male		Married	Professional		Protestant		Employed	3	3 years and more	No			Yes	I don't know	Not applicable (N/A)		Yes	1- MODERNA,2- JHONSON,3- PFIZER		No			Other (Specify)	Process stopped at work	Yes	I trust science,I have been educated and informed,I trust the authorities in my country,I am afraid of the uncontrolled spread of the virus.		Not applicable (N/A)		Yes	Yes	Yes		No	Yes	No	Yes	No	No	No	Yes	Agree completely	Agree	Yes
Yes I consent	Yes I am willing	Nippes	Port-au-Prince	26-35 years old	Male		Single	Classical		Catholic		Self-employed	1	6 months	Yes	Hypertension		No				No			No			Because of side effects,I do not believe in the effectiveness of the vaccine That's all,I believe in conspiracy theories		No			Because of the side effects,I have great confidence in my defense system		No	Yes	No	Yes	Yes	Yes	Yes	No	No	No	No	No	Not Agree	Not Agree	Yes
Yes I consent	Yes I am willing	Ouest	Croix des Bouquets	26-35 years old	Male		Single	Professional		Atheist		Employed	1	1 year	No			Yes	I don't know	Not applicable (N/A)		Yes	1- MODERNA,2- JHONSON		Yes	It is recommended by my Institution		Not applicable (N/A)		I don't know					Yes	Yes	No	Not applicable (N/A)	No	I don't know anyone	No	No	Yes	No	No	No	Not Agree	Not Agree	Uncertain
Yes I consent	Yes I am willing	Ouest	Delmas	26-35 years old	Male		Common-law	University		Protestant		Employed	7	Less than 6 months	No			No				No			No			Because of side effects,I do not believe in the effectiveness of the vaccine That's all,Fear of injections (syringes),I am allergic to vaccines,My health condition does not allow it,It is not a priority for me		No			Because of the side effects,I don't believe in the virus. COVID-19 is not as serious as they say.,No need for a vaccine because the virus is harmless.		No	No	I do not know any religious leaders		No	No	Not applicable (N/A)	No	I don't know any leaders (politicians, teachers, health care workers)	No	No	No	Not at all Agree	Not at all Agree	No
Yes I consent	Yes I am willing	Nord-Ouest	Pétion Ville	46-55 years old	Male		Married	Professional		Other (specify)	I am nothing	Employed	4	3 years and more	No			No				Yes	1- MODERNA		No			Because of side effects,I do not believe in the effectiveness of the vaccine That's all		No			Because of the side effects,I have great confidence in my defense system		No	No	I do not know any religious leaders		No	I don't know anyone	Yes	No	Yes	No	No	No	Not at all Agree	Not at all Agree	No
Yes I consent	Yes I am willing	Ouest	Croix des Bouquets	36-45 years old	Male		Married	University		Catholic		Employed	10	Less than 6 months	No			I don't know		Not applicable (N/A)		Yes	1- MODERNA		No			Because of side effects		No			Because of the side effects		No	No	No	No	No	I don't know anyone	No	No	No	No	No	No	Not Agree	Not Agree	Yes
Yes I consent	Yes I am willing	Ouest	Arcahaie	26-35 years old	Female		Married	Professional		Protestant		Student	10	Less than 6 months	No			No				No			No			To avoid contracting COVID-19 from the vaccine itself.,Fear of injections (syringes)		I don't know					No	No	No	No	No	Yes	Yes	Yes	Yes	No	No	Yes	Agree	Not Agree	Yes
Yes I consent	Yes I am willing	Ouest	Arcahaie	36-45 years old	Male		Married	Professional		Catholic		Employed	4	Less than 6 months	Yes	Diabetes		Yes	No	Not applicable (N/A)		Yes	1- MODERNA,3- PFIZER		Yes	For travel abroad		Not applicable (N/A)		Yes	I am afraid of the uncontrolled spread of the virus.		Not applicable (N/A)		Yes	No	No	Not applicable (N/A)	No	Yes	No	I don't know	No	No	No	Yes	Agree	Agree	Yes
Yes I consent	Yes I am willing	Ouest	Arcahaie	26-35 years old	Male		Married	University		Protestant		Employed	4	3 years and more	Yes	Not applicable (N/A)		No				No			No			I don't need a vaccine because the virus is harmless.		No			No need for a vaccine because the virus is harmless.		Yes	No	No	Yes	Yes	Yes	Yes	No	No	No	No	No	Not at all Agree	Not Agree	No
Yes I consent	Yes I am willing	Ouest	Arcahaie	26-35 years old	Male		Married	University		Protestant		Employed	5	Less than 6 months	No			No				Yes	2- JHONSON		No			I do not wish to take the vaccine that is currently offered in Haiti.		I don't know					Sometimes	No	Yes		No	No	No	No	Yes	No	No	No	Not Agree	Agree	No
Yes I consent	Yes I am willing	Ouest	Carrefour	46-55 years old	Male		Single	Classical		Catholic		Self-employed		2 years	No			No				No			No			No fear of becoming seriously ill.,I do not believe in the effectiveness of the vaccine That's all		No			Because of the side effects		Yes	No	No	No	No	No	No	Yes	No	No	No	No	Agree completely	Agree completely	Yes
Yes I consent	Yes I am willing	Ouest	Carrefour	26-35 years old	Male		Single	University		Catholic		Student		1 year	No			Yes	No	Not applicable (N/A)		Yes	3- PFIZER		No			Because of side effects,I think that the COVID-19 vaccine is not well stored. (The cold chain is not safe)		No			Because of the side effects,I believe in the conspiracy theory		No	No	No	No	Yes	Yes	No	No	No	No	Yes	No	Not Agree	Not Agree	Yes
Yes I consent	Yes I am willing	Sud-Est	Carrefour	18-25 years old	Female		Single	Classical		Protestant		Self-employed		6 months	Yes	Hypertension		Yes	No	Not applicable (N/A)		No			No			Because of side effects,No fear of becoming seriously ill.		Yes	I trust science		Because of the side effects		Yes	No	No	No	Yes	Yes	No	Yes	No	No	No	No	Not Agree	Agree	No
Yes I consent	Yes I am willing	Sud-Est	Carrefour	46-55 years old	Female		Widowed	Classical		Protestant		Unemployed		6 months	Yes	Hypertension		Yes	No	Not applicable (N/A)		Yes	2- JHONSON,3- PFIZER		No			Because of side effects,I need time to take the COVID-19 vaccine		Yes	I trust science		Not applicable (N/A)		Yes	No	No	No	Yes	No	No	Yes	No	No	No	Yes	Agree	Agree	Yes
Yes I consent	Yes I am willing	Sud	Port-au-Prince	26-35 years old	Male		Single	Classical		Protestant		Self-employed	2	1 year	No			Yes	No	Not applicable (N/A)		No			No			Other (Specify)	Lack of awareness about the vaccine	I don't know					No	No	No	No	No	Yes	Yes	Yes	I don't know any leaders (politicians, teachers, health care workers)	No	No	No	Not Agree	Not Agree	Yes
Yes I consent	Yes I am willing	Sud-Est	Delmas	36-45 years old	Female		Common-law	Classical		Atheist		Self-employed	4	Less than 6 months	No			Yes	No	Not applicable (N/A)		No			No			Other (Specify)	There was really no obligation to take the Covid19 vaccine	I don't know					Sometimes	No	No	Not applicable (N/A)	No	No	No	I don't know	No	No	No	No	Not Agree	Not Agree	No
Yes I consent	Yes I am willing	Sud	Delmas	46-55 years old	Female		Single	Classical		Protestant		Self-employed	4	Less than 6 months	No			Yes	No	Not applicable (N/A)		No			No			I do not believe in the effectiveness of the vaccine That's all,It is not a priority for me		No			I don't believe in the effectiveness of the vaccine. That's all there is to it.		No	No	No	No	No	No	Yes	No	No	No	No	No	Not Agree	Not Agree	No
Yes I consent	Yes I am willing	Sud	Delmas	+ de 55 years old	Female		Married	Classical		Protestant		Self-employed	5	3 years and more	No			Yes	I don't know	Not applicable (N/A)		No			No			I believe in conspiracy theories		No			Other (Specify)	Brand of the beast	Yes	Yes	No	Yes	Yes	Yes	Yes	No	No	No	No	No	Not Agree	Not Agree	No
Yes I consent	Yes I am willing	Sud	Delmas	46-55 years old	Male		Married	Classical		Protestant		Self-employed	4	3 years and more	No			Yes	I don't know	Not applicable (N/A)		No			No			Other (Specify)	There was really no obligation to take the Covid19 vaccine	I don't know					Sometimes	No	No	No	No	No	No	Yes	No	Yes	Yes	Yes	Agree	Agree	Yes
Yes I consent	Yes I am willing	Sud	Delmas	46-55 years old	Female		Common-law	Classical		Atheist		Self-employed	3	2 years	No			Yes	I don't know	Not applicable (N/A)		No			No			Because of side effects,I do not believe in the effectiveness of the vaccine That's all		No			Because of the side effects		Yes	Sometimes	I do not know any religious leaders		No	No	No	No	No	No	No	No	Not Agree	Not Agree	No
Yes I consent	Yes I am willing	Nord	Delmas	36-45 years old	Male		Common-law	Classical		Protestant		Self-employed	6	Less than 6 months	No			Yes	No	Not applicable (N/A)		Yes	2- JHONSON		No			It is not a priority for me		I don't know					Yes	Sometimes	No	No	No	No	No	Yes	No	Yes	Yes	Yes	Agree	Agree	Yes
Yes I consent	Yes I am willing	Ouest	Delmas	26-35 years old	Male		Single	Classical		Atheist		Self-employed	4	1 year	No			Yes	I don't know	Not applicable (N/A)		No			No			Other (Specify)	He never took it	No			Other (Specify)	They want to make money with the COVID 19 vaccine	Sometimes	No	No	No	No	No	No	No	No	No	No	No	Not Agree	Not Agree	No
Yes I consent	Yes I am willing	Grand’Anse	Delmas	18-25 years old	Male		Single	Classical		Protestant		Unemployed	6	Less than 6 months	No			Yes	I don't know	Not applicable (N/A)		Yes	1- MODERNA,2- JHONSON		No			It is not a priority for me		Yes	I trust science		Not applicable (N/A)		Yes	Yes	No	No	No	No	No	Yes	Yes	Yes	Yes	Yes	Agree	Agree	Yes
Yes I consent	Yes I am willing	Ouest	Delmas	18-25 years old	Female		Single	University		Atheist		Student	4	6 months	No			Yes	No	Not applicable (N/A)		Yes	1- MODERNA,2- JHONSON,4- ASTRAZENECA.		No			It is not a priority for me		Yes	I trust science		Not applicable (N/A)		Yes	Sometimes	I do not know any religious leaders		No	Yes	No	Yes	No	Yes	Yes	Yes	Agree	Agree	Yes
Yes I consent	Yes I am willing	Nippes	Delmas	36-45 years old	Female		Common-law	Classical		Catholic		Self-employed	4	1 year	No			Yes	Yes	I did not do anything		No			No			I do not believe in the effectiveness of the vaccine That's all		No			I don't believe in the effectiveness of the vaccine. That's all there is to it.		Sometimes	Sometimes	No	No	No	No	Yes	I don't know	No	No	No	No	Not Agree	Not Agree	Uncertain
Yes I consent	Yes I am willing	Ouest	Pointe à Raquette	36-45 years old	Male		Common-law	Professional		Protestant		Self-employed	2	2 years	No			No				No			No			Other (Specify)	No information about covid	I don't know					No	No	No	No	No	I don't know anyone	No	I don't know	I don't know any leaders (politicians, teachers, health care workers)	No	No	No	Not Agree	Not Agree	Uncertain
Yes I consent	Yes I am willing	Ouest	Delmas	36-45 years old	Male		Common-law	Professional		Protestant		Employed	3	Less than 6 months	Yes	Diabetes		Yes	No	Not applicable (N/A)		Yes	1- MODERNA,2- JHONSON,4- ASTRAZENECA.		Yes	For travel abroad		Not applicable (N/A)		I don't know					Sometimes	Sometimes	No	No	No	No	No	Yes	Yes	No	No	No	Agree	Not Agree	Yes
Yes I consent	Yes I am willing	Centre	Delmas	26-35 years old	Female		Common-law	Classical		Protestant		Self-employed	6	3 years and more	No			Yes	No	Not applicable (N/A)		No			No			I do not believe in the effectiveness of the vaccine That's all		No			I believe in the conspiracy theory,Other (Specify)	If it was effective we will not have it in our country	No	No	No	No	No	No	No	I don't know	No	No	No	No	Not Agree	Not Agree	Uncertain
Yes I consent	Yes I am willing	Ouest	Delmas	18-25 years old	Female		Single	University		Atheist		Student	4	Less than 6 months	No			Yes	I don't know	Not applicable (N/A)		Yes	1- MODERNA,2- JHONSON,3- PFIZER,4- ASTRAZENECA.		No			It is not a priority for me		Yes	I trust science,I have been educated and informed		Not applicable (N/A)		Yes	Yes	I do not know any religious leaders		No	No	No	Yes	Yes	No	No	Yes	Agree	Agree	Yes
Yes I consent	Yes I am willing	Grand’Anse	Delmas	36-45 years old	Male		Married	Classical		Voodooist		Self-employed	4	3 years and more	No			Yes	No	Not applicable (N/A)		No			No			I do not believe in the effectiveness of the vaccine That's all		No			I believe in the conspiracy theory,Other (Specify)	White people want to destroy us	No	No	No	Yes	Yes	Yes	Yes	No	No	No	No	No	Not Agree	Not Agree	No
Yes I consent	Yes I am willing	Nord	Delmas	18-25 years old	Female		Single	Classical		Protestant		Unemployed	5	Less than 6 months	Yes	Asthma		Yes	No	Not applicable (N/A)		Yes	1- MODERNA,2- JHONSON		Yes	To protect myself		Not applicable (N/A)		Yes	I trust science		Not applicable (N/A)		Yes	Yes	No	No	No	No	No	Yes	No	No	No	Yes	Agree	Agree	Yes
Yes I consent	Yes I am willing	Ouest	Delmas	26-35 years old	Female		Single	University		Atheist		Student	4	1 year	No			Yes	I don't know	Not applicable (N/A)		No			No			I do not believe in the effectiveness of the vaccine That's all		No			Other (Specify)	In relation to the testimonies of the cobailles	No	Sometimes	I do not know any religious leaders		No	No	No	Yes	No	No	No	No	Not Agree	Not Agree	Uncertain
Yes I consent	Yes I am willing	Nord	Delmas	36-45 years old	Female		Common-law	Classical		Catholic		Self-employed	3	3 years and more	No			Yes	I don't know	Not applicable (N/A)		No			No			It is not a priority for me		No			Other (Specify)	In relation to the testimonies of the cobailles	No	No	No	No	No	No	No	I don't know	No	No	No	No	Not Agree	Not Agree	Uncertain
Yes I consent	Yes I am willing	Sud	Carrefour	26-35 years old	Female		Single	Classical		Protestant		Unemployed		3 years and more	No			No				No			No			No fear of becoming seriously ill.		I don't know					Sometimes	No	I do not know any religious leaders		No	Yes	Not applicable (N/A)	I don't know	I don't know any leaders (politicians, teachers, health care workers)	No	No	Yes	Agree	Agree	Uncertain
Yes I consent	Yes I am willing	Ouest	Delmas	18-25 years old	Male		Single	Never been to school		Atheist		Self-employed	8	3 years and more	No			I don't know		Not applicable (N/A)		No			No			It is not a priority for me		I don't know					No	No	I do not know any religious leaders		No	No	No	No	I don't know any leaders (politicians, teachers, health care workers)	No	No	No	Not Agree	Not Agree	No
Yes I consent	Yes I am willing	Ouest	Delmas	26-35 years old	Female		Single	University		Catholic		Employed	4	6 months	No			No				Yes	1- MODERNA		No			I do not believe in the effectiveness of the vaccine That's all,COVID-19 is not as serious as they say.,I do not wish to take the vaccine that is currently offered in Haiti.		I don't know					Sometimes	Yes	Yes		No	Yes	No	Yes	Yes	Yes	No	Yes	Agree	Agree	Uncertain
Yes I consent	Yes I am willing	Nord-Est	Delmas	18-25 years old	Male		Single	University		Atheist		Student	2	Less than 6 months	No			Yes	I don't know	Not applicable (N/A)		Yes	1- MODERNA,2- JHONSON,3- PFIZER,4- ASTRAZENECA.		Yes	For travel abroad		Not applicable (N/A)		Yes	I trust science		Not applicable (N/A)		Yes	Sometimes	I do not know any religious leaders		No	Yes	No	Yes	No	No	Yes	Yes	Agree	Agree	Yes
Yes I consent	Yes I am willing	Nord	Delmas	26-35 years old	Female		Single	Classical		Protestant		Employed	2	Less than 6 months	No			Yes	No	Not applicable (N/A)		No			No			Other (Specify)	I'll do it when I'll travel	No			Not applicable (N/A)		No	No	No	No	No	No	Yes	No	No	No	No	No	Not Agree	Not Agree	No
Yes I consent	Yes I am willing	Nord	Delmas	46-55 years old	Female		Married	Classical		Protestant		Unemployed	4	Less than 6 months	No			Yes	I don't know	Not applicable (N/A)		No			Yes	To protect myself,Other (Specify)	He heard that there was something in the air			I don't know					Yes	Sometimes	No	No	No	No	No	I don't know	No	No	No	Yes	Agree	Agree	Yes
Yes I consent	Yes I am willing	Ouest	Croix des Bouquets	46-55 years old	Female		Divorced	Professional		Catholic		Employed	5	6 months	Yes	Hypertension		Yes	Yes	I did not do anything		Yes	1- MODERNA		Yes	To protect myself,For travel abroad,It is recommended by my Institution				I don't know					Yes	Yes	No	Yes	No	Yes	No	I don't know	No	No	No	Yes	Agree completely	Agree completely	Yes
Yes I consent	Yes I am willing	Ouest	Pointe à Raquette	26-35 years old	Female		Single	Professional		Protestant		Employed	5	1 year	No			Yes	No	Not applicable (N/A)		Yes	1- MODERNA,2- JHONSON,3- PFIZER		Yes	To protect myself		Not applicable (N/A)		Yes	I trust science		Not applicable (N/A)		Yes	Yes	No	Yes	No	Yes	No	No	No	No	No	Yes	Agree	Agree	Yes
Yes I consent	Yes I am willing	Ouest	Pointe à Raquette	+ de 55 years old	Female		Married	Professional		Catholic		Self-employed	5	Less than 6 months	Yes	Hypertension		Yes	Yes	I did not do anything		Yes	1- MODERNA		Yes	For travel abroad		Not applicable (N/A)		Yes	Other (Specify)	I didn't catch up with the Covid	Not applicable (N/A)		Yes	No	Yes		Yes	Yes	No	Yes	Yes	No	No	Yes	Agree	Agree	Yes
Yes I consent	Yes I am willing	Nippes	Pointe à Raquette	26-35 years old	Female		Married	Professional		Catholic		Self-employed	5	1 year	No			Yes	No	I did not do anything		Yes	1- MODERNA		Yes	Other (Specify)	All the people in the house have been vaccinated	Not applicable (N/A)		Yes	I am afraid of the uncontrolled spread of the virus.		Not applicable (N/A)		Yes	No	Yes		Yes	Yes	No	I don't know	Yes	No	No	Yes	Agree	Agree	Yes
Yes I consent	Yes I am willing	Sud	Delmas	26-35 years old	Male		Single	University		Catholic		Student	4	2 years	No			Yes	No	I did not do anything		Yes	1- MODERNA,2- JHONSON,3- PFIZER		No			Fear of injections (syringes)		Yes	I trust science		Because of the side effects,I have great confidence in my defense system,I don't believe in the effectiveness of the vaccine. That's all there is to it.		No	No	Yes		No	Yes	Yes	No	Yes	No	No	No	Not Agree	Not Agree	Uncertain
Yes I consent	Yes I am willing	Sud	Delmas	46-55 years old	Male		Common-law	Classical		Catholic		Self-employed	4	Less than 6 months	No			No				No			Yes	To protect myself,Other (Specify)	The doctor asked me, I just take it			Yes	Not applicable (N/A)		Not applicable (N/A)		Yes	Yes	Yes		No	I don't know anyone	Not applicable (N/A)	No	No	No	No	No	Agree	Agree	Uncertain
Yes I consent	Yes I am willing	Ouest	Anse à Galet	46-55 years old	Male		Common-law	Classical		Catholic		Self-employed	6	2 years	Yes	Hypertension		I don't know		Not applicable (N/A)		No			No			Other (Specify)	No information about covid	I don't know					No	No	No	Not applicable (N/A)	No	I don't know anyone	No	I don't know	I don't know any leaders (politicians, teachers, health care workers)	No	No	No	Not Agree	Not Agree	Uncertain
Yes I consent	Yes I am willing	Ouest	Anse à Galet	36-45 years old	Male		Married	University		Protestant		Employed	4	Less than 6 months	No			No				Yes	1- MODERNA,2- JHONSON,3- PFIZER,4- ASTRAZENECA.		Yes	It is recommended by my Institution		Not applicable (N/A)		Yes	I trust science,I have been educated and informed		Not applicable (N/A)		Sometimes	Yes	No	No	Yes	Yes	No	No	No	No	No	Yes	Agree	Agree	Yes
Yes I consent	Yes I am willing	Ouest	Anse à Galet	46-55 years old	Female		Married	Classical		Protestant		Self-employed	7	2 years	No			I don't know		Not applicable (N/A)		No			No			Other (Specify)	I have no information about covid-19	I don't know					No	No	No	No	No	I don't know anyone	No	I don't know	I don't know any leaders (politicians, teachers, health care workers)	No	No	No	Not Agree	Not Agree	Uncertain
Yes I consent	Yes I am willing	Ouest	Tabarre	36-45 years old	Female		Married	University		Protestant		Employed	3	Less than 6 months	No			Yes	No	Not applicable (N/A)		Yes	1- MODERNA,2- JHONSON,3- PFIZER,4- ASTRAZENECA.		Yes	To protect myself,To protect my Family,To protect my community				Yes	I have been educated and informed,I am afraid of the uncontrolled spread of the virus.		Not applicable (N/A)		Yes	No	No	No	No	Yes	Not applicable (N/A)	Yes	Yes	No	No	Yes	Agree	Agree	Yes
Yes I consent	Yes I am willing	Ouest	Anse à Galet	26-35 years old	Female		Single	Professional		Catholic		Student	4	1 year	No			I don't know		Not applicable (N/A)		Yes	1- MODERNA		Yes	It is recommended by my Institution		Not applicable (N/A)		Yes	I have been educated and informed		Not applicable (N/A)		Sometimes	No	No	No	No	Yes	No	No	Yes	No	No	Yes	Agree	Agree	Yes
Yes I consent	Yes I am willing	Ouest	Anse à Galet	36-45 years old	Male		Single	University		Protestant		Employed	5	6 months	No			Yes	No	Not applicable (N/A)		Yes	1- MODERNA,2- JHONSON,3- PFIZER,4- ASTRAZENECA.		Yes	It is recommended by my Institution		Not applicable (N/A)		Yes	I have been educated and informed		Not applicable (N/A)		Sometimes	No	No	No	No	Yes	No	No	No	No	No	Yes	Agree	Agree	Yes
Yes I consent	Yes I am willing	Ouest	Port-au-Prince	18-25 years old	Male		Single	University		Other (specify)	Islamic	Student	7	3 years and more	No			No				No			No			It is not a priority for me		No			I have great confidence in my defense system		Yes	No	I do not know any religious leaders		No	I don't know anyone	No	I don't know	I don't know any leaders (politicians, teachers, health care workers)	No	No	No	Not Agree	Agree	No
Yes I consent	Yes I am willing	Sud	Port-au-Prince	+ de 55 years old	Male		Widowed	University		Protestant		Self-employed	6	6 months	No			No				No			No			Not applicable (N/A)		No			Because of the side effects,I don't believe in the virus. COVID-19 is not as serious as they say.,I have great confidence in my defense system,I don't believe in the effectiveness of the vaccine. That's all there is to it.,My religious faith does not allow it,No need for a vaccine because the virus is harmless.		Sometimes	No	No	No	No	Yes	Yes	No	Yes	No	No	Yes	Agree	Not Agree	No
Yes I consent	Yes I am willing	Ouest	Carrefour	46-55 years old	Male		Married	University		Catholic		Employed		3 years and more	No			Yes	No	Not applicable (N/A)		No			No			I do not believe in the effectiveness of the vaccine That's all		No			I don't believe in the effectiveness of the vaccine. That's all there is to it.		No	No	Yes		No	Yes	No	Yes	Yes	No	No	No	Agree	Agree	Yes
Yes I consent	Yes I am willing	Nippes	Pointe à Raquette	36-45 years old	Female		Married	University		Protestant		Employed	3	1 year	No			No				Yes	1- MODERNA,2- JHONSON,3- PFIZER		Yes	To protect myself,To protect my Family,To protect my community,It is recommended by the health care worker				Yes	I trust science,I have been educated and informed,I am afraid of the uncontrolled spread of the virus.		Not applicable (N/A)		Yes	Yes	Yes		No	No	No	Yes	Yes	No	No	Yes	Agree completely	Agree completely	Yes
Yes I consent	Yes I am willing	Nord	Delmas	36-45 years old	Female		Married	University		Protestant		Self-employed	5	Less than 6 months	No			No				No			No			Because of side effects,I do not believe in the effectiveness of the vaccine That's all,I don't need a vaccine because the virus is harmless.,Other (Specify)	They want to kill us	No			Because of the side effects,I don't believe in the virus. COVID-19 is not as serious as they say.,No need for a vaccine because the virus is harmless.		No	No	No	No	No	Yes	Yes	No	No	No	No	No	Not at all Agree	Not at all Agree	Uncertain
Yes I consent	Yes I am willing	Ouest	Carrefour	36-45 years old	Female		Single	Classical		Catholic		Employed		Less than 6 months	No			No				Yes	1- MODERNA		No			It is not a priority for me		I don't know					Sometimes	Sometimes	No	No	No	Yes	No	Yes	Yes	No	No	No	Not Agree	Not Agree	Uncertain
Yes I consent	Yes I am willing	Ouest	Pointe à Raquette	+ de 55 years old	Female		Married	Never been to school		Catholic		Employed	4	1 year	No			No				Yes	1- MODERNA,2- JHONSON,3- PFIZER		Yes	To protect myself,To protect my Family,To protect my community,It is recommended by the Government,				Yes	I trust science,I have been educated and informed,I trust the authorities in my country,I am afraid of the uncontrolled spread of the virus.		Not applicable (N/A)		Yes	No	Yes		No	No	No	Yes	Yes	No	No	No	Agree completely	Agree completely	Yes
Yes I consent	Yes I am willing	Ouest	Pointe à Raquette	26-35 years old	Female		Single	University		Protestant		Employed	3	Less than 6 months	No			Yes	No	Not applicable (N/A)		Yes	1- MODERNA,Other (Specify)	Jansen	Yes	To protect myself,To protect my community				Yes	I am afraid of the uncontrolled spread of the virus.		Not applicable (N/A)		Yes	No	Yes		Yes	No	No	No	Yes	No	No	Yes	Agree completely	Agree completely	Yes
Yes I consent	Yes I am willing	Ouest	Carrefour	36-45 years old	Female		Common-law	University		Protestant		Unemployed		Less than 6 months	No			No				No			No			Because of side effects,No fear of becoming seriously ill.,COVID-19 is not as serious as they say.,I am allergic to vaccines,I believe in conspiracy theories		I don't know					No	No	Yes		Yes	No	No	No	I don't know any leaders (politicians, teachers, health care workers)	No	No	Yes	Agree	Agree	Uncertain
Yes I consent	Yes I am willing	Ouest	Carrefour	26-35 years old	Female		Single	Professional		Catholic		Unemployed		3 years and more	No			No				No			No			Because of side effects,I do not believe in the effectiveness of the vaccine That's all,Fear of injections (syringes)		I don't know					No	No	Yes		Yes	No	No	No	I don't know any leaders (politicians, teachers, health care workers)	Yes	Yes	Yes	Agree	Agree	Uncertain
Yes I consent	Yes I am willing	Ouest	Delmas	18-25 years old	Male		Single	Professional		Protestant		Student	4	1 year	No			Yes	No	Not applicable (N/A)		Yes	4- ASTRAZENECA.		No			I do not believe in the effectiveness of the vaccine That's all,Other (Specify)	My intuition does not allow me to take the vaccine COVID-19	No			Because of the side effects		Sometimes	Yes	No	No	No	Yes	No	Yes	Yes	No	No	No	Not Agree	Not Agree	No
Yes I consent	Yes I am willing	Ouest	Delmas	18-25 years old	Male		Single	University		Protestant		Student	5	1 year	No			No				No			No			Other (Specify)	He hasn't seen anyone take the vaccine so he doesn't take it either	I don't know					No	No	No	No	No	No	No	Yes	No	Yes	No	No	Not Agree	Not Agree	No
Yes I consent	Yes I am willing	Ouest	Pointe à Raquette	46-55 years old	Male		Common-law	Never been to school		Voodooist		Self-employed	7	Less than 6 months	Yes	Diabetes		No				No			No			I don't need a vaccine because the virus is harmless.		No			Not applicable (N/A)		No	No	I do not know any religious leaders		No	I don't know anyone	No	I don't know	I don't know any leaders (politicians, teachers, health care workers)	No	No	No	Not Agree	Not Agree	Uncertain
Yes I consent	Yes I am willing	Nippes	Pointe à Raquette	46-55 years old	Female		Widowed	Classical		Catholic		Unemployed	4	6 months	Yes	Hypertension		I don't know		Not applicable (N/A)		No			No			Other (Specify)	No information about covid	I don't know					No	No	No	No	No	No	No	I don't know	I don't know any leaders (politicians, teachers, health care workers)	No	No	No	Not Agree	Not Agree	Uncertain
Yes I consent	Yes I am willing	Ouest	Pointe à Raquette	18-25 years old	Male		Single	Classical		Catholic		Student	3	3 years and more	No			I don't know		Not applicable (N/A)		No			No			Other (Specify)	According to what people say, I don't want to vaccinate	No			Other (Specify)	Because of what people say	Sometimes	No	No	No	No	No	No	I don't know	No	No	No	Yes	Not Agree	Not Agree	Uncertain
Yes I consent	Yes I am willing	Ouest	Pointe à Raquette	36-45 years old	Male		Single	Professional		Protestant		Unemployed	6	2 years	No			Yes	I don't know	Not applicable (N/A)		No			No			COVID-19 is not as serious as they say.		I don't know					No	No	No	Not applicable (N/A)	No	No	No	I don't know	I don't know any leaders (politicians, teachers, health care workers)	No	No	No	Not Agree	Not Agree	Uncertain
Yes I consent	Yes I am willing	Ouest	Delmas	26-35 years old	Female		Single	University		Catholic		Student	5	3 years and more	No			Yes	No	I did not do anything		Yes	1- MODERNA		No			I think that the COVID-19 vaccine is not well stored. (The cold chain is not safe)		No			I don't believe in scientific progress		No	Yes	Yes		Yes	No	Yes	I don't know	I don't know any leaders (politicians, teachers, health care workers)	Yes	Yes	No	Not at all Agree	Not at all Agree	Uncertain
Yes I consent	Yes I am willing	Ouest	Anse à Galet	36-45 years old	Male		Married	Professional		Protestant		Self-employed	5	Less than 6 months	No			Yes	I don't know	Not applicable (N/A)		Yes	1- MODERNA		Yes	For travel abroad		Not applicable (N/A)		No			Other (Specify)	Just because I should travel	Sometimes	No	No	No	No	No	No	I don't know	I don't know any leaders (politicians, teachers, health care workers)	No	No	No	Not Agree	Not Agree	Uncertain
Yes I consent	Yes I am willing	Grand’Anse	Delmas	36-45 years old	Male		Single	Classical		Protestant		Employed	3	Less than 6 months	No			No				No			No			Because of side effects,To avoid contracting COVID-19 from the vaccine itself.,I do not believe in the effectiveness of the vaccine That's all		I don't know					No	Yes	No	Yes	Yes	No	No	No	No	No	No	No	Not at all Agree	Not Agree	Yes
Yes I consent	Yes I am willing	Ouest	Pétion Ville	26-35 years old	Female		Single	University		Protestant		Employed	1	3 years and more	No			No				No			No			I do not believe in the effectiveness of the vaccine That's all		No			I don't believe in the effectiveness of the vaccine. That's all there is to it.		No	No	I do not know any religious leaders		No	No	No	Yes	I don't know any leaders (politicians, teachers, health care workers)	No	No	No	Not Agree	Agree	Uncertain
Yes I consent	Yes I am willing	Nippes	Port-au-Prince	36-45 years old	Male		Married	University		Protestant		Employed	4	6 months	No			Yes	Yes	I took some tea		No			No			Because of side effects		I don't know					Sometimes	No	Yes		No	No	Yes	No	No	No	No	No	Not at all Agree	Not at all Agree	Uncertain
Yes I consent	Yes I am willing	Nord-Est	Delmas	36-45 years old	Male		Married	University		Voodooist		Self-employed	3	3 years and more	No			I don't know		Not applicable (N/A)		No			No			Because of side effects		I don't know					No	No	No	No	No	No	Yes	No	No	No	No	No	Not Agree	Not at all Agree	Uncertain
Yes I consent	Yes I am willing	Nord-Est	Delmas	46-55 years old	Female		Married	Professional		Catholic		Self-employed	4	3 years and more	No			No				Yes	4- ASTRAZENECA.		No			Other (Specify)	If the vaccine was good you will keep it at home! Hypocrites coming to our country to treat us like idiots	I don't know					No	No	No	No	No	No	No	No	No	No	No	No	Not at all Agree	Not at all Agree	No
Yes I consent	Yes I am willing	Sud	Delmas	+ de 55 years old	Female		Single	Classical		Protestant		Self-employed	5	Less than 6 months	No			I don't know		Not applicable (N/A)		No			No			Other (Specify)	I am sick	I don't know					No	No	No	No	No	No	No	No	No	No	No	No	Not at all Agree	Not at all Agree	Uncertain
Yes I consent	Yes I am willing	Ouest	Delmas	26-35 years old	Female		Common-law	University		Catholic		Employed	3	6 months	Yes	Hypertension		Yes	Yes	I took some tea		Yes	1- MODERNA		Yes	It is recommended by the Government		Not applicable (N/A)		Yes	I am afraid of the uncontrolled spread of the virus.		Not applicable (N/A)		Yes	No	Yes		No	Yes	Yes	No	No	No	No	No	Agree completely	Agree completely	Yes
Yes I consent	Yes I am willing	Ouest	Carrefour	36-45 years old	Female		Single	University		Protestant		Employed		Less than 6 months	No			I don't know		Not applicable (N/A)		No			No			Because of side effects,To avoid contracting COVID-19 from the vaccine itself.,I think that the COVID-19 vaccine is not well stored. (The cold chain is not safe)		No			Because of the side effects,I don't believe in the effectiveness of the vaccine. That's all there is to it.,I don't believe that the vaccine is well preserved. (The cold chain is not safe)		Sometimes	Sometimes	Yes		No	No	No	No	I don't know any leaders (politicians, teachers, health care workers)	No	No	Yes	Agree	Agree	No
Yes I consent	Yes I am willing	Ouest	Delmas	36-45 years old	Male		Married	University		Protestant		Employed	3	Less than 6 months	No			No				Yes	1- MODERNA		No			Because of side effects,I need time to take the COVID-19 vaccine,I believe in conspiracy theories		I don't know					Sometimes	No	Yes		No	No	No	I don't know	Yes	Yes	Yes	No	Not at all Agree	Not at all Agree	Uncertain
Yes I consent	Yes I am willing	Ouest	Delmas	26-35 years old	Male		Single	Professional		Protestant		Employed	2	3 years and more	No			Yes	No	Not applicable (N/A)		Yes	3- PFIZER		Yes	Other (Specify)	I was forced to	Not applicable (N/A)		I don't know					Sometimes	No	No	Yes	Yes	Yes	No	Yes	Yes	No	No	Yes	Agree	Agree completely	Uncertain
Yes I consent	Yes I am willing	Sud-Est	Delmas	46-55 years old	Male		Single	Professional		Catholic		Unemployed	6	2 years	No			Yes	No	Not applicable (N/A)		No			No			I am allergic to vaccines,It is not a priority for me		I don't know					No	No	Yes		No	No	Yes	Yes	Yes	No	No	No	Not Agree	Agree	No
Yes I consent	Yes I am willing	Ouest	Delmas	46-55 years old	Male		Single	Professional		Voodooist		Employed	3	Less than 6 months	No			No				Yes	1- MODERNA,3- PFIZER		Yes	Other (Specify)	Presence/constraint/necessity	Not applicable (N/A)		Yes	Other (Specify)	Project to reduce the world population	Not applicable (N/A)		No	No	Yes		No	Yes	Yes	No	Yes	No	No	No	Not at all Agree	Agree completely	Yes
Yes I consent	Yes I am willing	Grand’Anse	Delmas	36-45 years old	Female		Married	Professional		Protestant		Self-employed	3	6 months	No			No				No			No			Because of side effects,I believe in conspiracy theories,I don't need a vaccine because the virus is harmless.,I do not wish to take the vaccine that is currently offered in Haiti.		I don't know					Sometimes	No	Yes		No	No	No	I don't know	Yes	Yes	Yes	No	Not at all Agree	Not at all Agree	Uncertain
Yes I consent	Yes I am willing	Grand’Anse	Port-au-Prince	36-45 years old	Female		Common-law	University		Other (specify)	No religion	Self-employed	10	Less than 6 months	No			Yes	No	I did not do anything		No			No			I do not believe in the effectiveness of the vaccine That's all,COVID-19 is not as serious as they say.,It is not a priority for me,I do not wish to take the vaccine that is currently offered in Haiti.		No			I don't believe in the effectiveness of the vaccine. That's all there is to it.		Yes	No	I do not know any religious leaders		No	No	No	No	Yes	No	No	No	Not at all Agree	Not at all Agree	Uncertain
Yes I consent	Yes I am willing	Nord-Ouest	Delmas	26-35 years old	Female		Single	Classical		Catholic		Unemployed	3	3 years and more	No			No				No			No			Because of side effects,No fear of becoming seriously ill.,I do not believe in the effectiveness of the vaccine That's all,I believe in conspiracy theories		No			Because of the side effects,I don't believe in the effectiveness of the vaccine. That's all there is to it.		No	Yes	No	No	No	Yes	Yes	No	No	No	No	No	Not Agree	Not Agree	No
Yes I consent	Yes I am willing	Ouest	Delmas	18-25 years old	Male		Single	University		Protestant		Student	2	3 years and more	No			No				Yes	1- MODERNA,3- PFIZER		No			Because of side effects,To avoid contracting COVID-19 from the vaccine itself.,No fear of becoming seriously ill.,I do not believe in the effectiveness of the vaccine That's all		Yes	I trust science,I have been educated and informed		Not applicable (N/A)		Sometimes	Yes	Yes		No	No	No	No	Yes	No	No	Yes	Not Agree	Agree	Uncertain
Yes I consent	Yes I am willing	Ouest	Delmas	18-25 years old	Male		Single	University		Protestant		Student	7	3 years and more	No			Yes	I don't know	Not applicable (N/A)		Yes	1- MODERNA		No			I do not believe in the effectiveness of the vaccine That's all,COVID-19 is not as serious as they say.,It is not a priority for me		I don't know					Yes	Sometimes	No	No	No	No	No	Yes	Yes	Yes	Yes	Yes	Agree	Agree	Uncertain
Yes I consent	Yes I am willing	Ouest	Delmas	18-25 years old	Male		Single	University		Protestant		Student	5	6 months	No			Yes	I don't know	Not applicable (N/A)		No			No			Because of side effects,I need time to take the COVID-19 vaccine,I believe in conspiracy theories		No			Because of the side effects,I don't believe in the effectiveness of the vaccine. That's all there is to it.		Sometimes	No	Yes		No	No	No	No	No	No	No	No	Agree	Not Agree	Uncertain
Yes I consent	Yes I am willing	Ouest	Delmas	18-25 years old	Female		Single	University		Protestant		Student	5	1 year	No			Yes	No	Not applicable (N/A)		Yes	1- MODERNA,2- JHONSON,3- PFIZER		No			Because of side effects,I do not wish to take the vaccine that is currently offered in Haiti.		I don't know					No	Sometimes	No	No	No	Yes	No	No	No	No	No	No	Not Agree	Agree	Uncertain
Yes I consent	Yes I am willing	Ouest	Delmas	18-25 years old	Female		Single	University		Protestant		Student	6	Less than 6 months	No			Yes	I don't know	Not applicable (N/A)		No			No			I do not believe in the effectiveness of the vaccine That's all,Fear of injections (syringes)		I don't know					No	No	No	No	No	No	No	No	No	Yes	Yes	No	Agree	Agree	No
Yes I consent	Yes I am willing	Ouest	Delmas	18-25 years old	Female		Single	University		Catholic		Student	3	2 years	No			Yes	No	Not applicable (N/A)		No			No			Because of side effects,I do not believe in the effectiveness of the vaccine That's all		No			I don't believe in the effectiveness of the vaccine. That's all there is to it.		Yes	No	No	No	No	No	No	Yes	Yes	No	No	No	Not at all Agree	Not Agree	No
Yes I consent	Yes I am willing	Ouest	Delmas	18-25 years old	Female		Common-law	Classical		Protestant		Self-employed	10	6 months	No			Yes	No	Not applicable (N/A)		No			No			Other (Specify)	No reason	I don't know					Sometimes	No	No	No	No	No	No	Yes	Yes	No	No	No	Not at all Agree	Not at all Agree	No
Yes I consent	Yes I am willing	Ouest	Delmas	18-25 years old	Female		Single	Classical		Protestant		Unemployed	6	Less than 6 months	No			No				No			No			Because of side effects,Fear of injections (syringes)		I don't know					Sometimes	Yes	No	Yes	Yes	No	No	No	No	No	No	Yes	Not at all Agree	Not at all Agree	Yes
Yes I consent	Yes I am willing	Ouest	Croix des Bouquets	18-25 years old	Female		Single	Classical		Protestant		Employed	7	3 years and more	No			Yes	Yes	I did not do anything		No			No			I do not believe in the effectiveness of the vaccine That's all,It is not a priority for me		Yes	I trust science		Not applicable (N/A)		Yes	No	No	No	No	No	Yes	Yes	Yes	Yes	Yes	Yes	Agree	Agree	Yes
Yes I consent	Yes I am willing	Sud-Est	Delmas	+ de 55 years old	Male		Married	Never been to school		Protestant		Employed	6	3 years and more	Yes	Hypertension		No				No			No			Other (Specify)	It doesn't exist	I don't know					No	No	Yes		No	No	No	No	No	No	No	No	Not at all Agree	Not at all Agree	Uncertain
Yes I consent	Yes I am willing	Ouest	Delmas	18-25 years old	Female		Single	Classical		Catholic		Student	4	2 years	No			No				No			No			Because of side effects,To avoid contracting COVID-19 from the vaccine itself.,Fear of injections (syringes),I am allergic to vaccines,I need time to take the COVID-19 vaccine,I think that the COVID-19 vaccine is not well stored. (The cold chain is not safe),I do not wish to take the vaccine that is currently offered in Haiti.		I don't know					Yes	Yes	Yes		No	Yes	No	No	Yes	No	No	Yes	Agree	Agree	No
Yes I consent	Yes I am willing	Ouest	Delmas	18-25 years old	Female		Single	University		Catholic		Student	5	Less than 6 months	Yes	Asthma		Yes	No	Not applicable (N/A)		No			No			I do not believe in the effectiveness of the vaccine That's all		No			I don't believe in the effectiveness of the vaccine. That's all there is to it.		Yes	No	Yes		No	No	No	No	No	No	No	No	Not Agree	Not Agree	No
Yes I consent	Yes I am willing	Ouest	Port-au-Prince	18-25 years old	Female		Single	University		Protestant		Student	4	Less than 6 months	Yes	Asthma		Yes	No	Not applicable (N/A)		Yes	4- ASTRAZENECA.		No			Because of side effects		Yes	I have been educated and informed		Not applicable (N/A)		Sometimes	No	No	No	No	Yes	No	Yes	No	No	No	No	Agree	Agree	Uncertain
Yes I consent	Yes I am willing	Nippes	Port-au-Prince	26-35 years old	Male		Single	University		Atheist		Employed	8	6 months	No			Yes	Yes	I took some tea		No			Yes	To protect my Family		Not applicable (N/A)		Yes	I trust science,I have been educated and informed		Not applicable (N/A)		Yes	Yes	No	No	No	No	No	No	No	No	No	Yes	Not Agree	Agree	No
Yes I consent	Yes I am willing	Artibonite	Delmas	36-45 years old	Male		Common-law	Professional		Voodooist		Employed	10	6 months	No			No				No			No			I believe in conspiracy theories,I don't need a vaccine because the virus is harmless.,It is not a priority for me		No			Because of the side effects,I have great confidence in my defense system,I don't believe in scientific progress		No	No	No	No	No	Yes	Yes	No	No	No	No	No	Not at all Agree	Not at all Agree	No
Yes I consent	Yes I am willing	Sud	Delmas	26-35 years old	Female		Common-law	Classical		Other (specify)	No religion	Self-employed	5	Less than 6 months	No			Yes	No	Not applicable (N/A)		No			No			Other (Specify)	Reason of religion	I don't know					Sometimes	Sometimes	I do not know any religious leaders		No	Yes	Yes	No	No	No	No	No	Not Agree	Not Agree	No
Yes I consent	Yes I am willing	Sud-Est	Port-au-Prince	26-35 years old	Male		Single	University		Catholic		Student	4	3 years and more	No			Yes	I don't know	Not applicable (N/A)		No			No			Because of side effects,I believe in conspiracy theories,I do not wish to take the vaccine that is currently offered in Haiti.		No			I believe in the conspiracy theory		Sometimes	Sometimes	Yes		No	Yes	No	Yes	Yes	Yes	Yes	No	Agree	Agree	Uncertain
Yes I consent	Yes I am willing	Sud-Est	Port-au-Prince	26-35 years old	Male		Single	University		Catholic		Student	4	3 years and more	No			Yes	Yes	I took some tea		No			No			Because of side effects		No			Because of the side effects		Yes	Sometimes	No	No	No	No	No	I don't know	No	No	No	No	Not Agree	Not Agree	No
Yes I consent	Yes I am willing	Nippes	Port-au-Prince	26-35 years old	Male		Single	University		Atheist		Student	5	6 months	No			Yes	No	Not applicable (N/A)		No			Yes	To protect myself,To protect my Family				Yes	I trust science,I have been educated and informed		Not applicable (N/A)		Yes	Yes	I do not know any religious leaders		No	No	No	No	No	No	No	No	Not Agree	Agree	Yes
Yes I consent	Yes I am willing	Ouest	Port-au-Prince	18-25 years old	Male		Single	University		Catholic		Student	6	1 year	No			Yes	I don't know	Not applicable (N/A)		No			No			Because of side effects		No			I don't believe in the effectiveness of the vaccine. That's all there is to it.		Sometimes	Sometimes	No	No	No	Yes	No	No	Yes	No	No	No	Agree	Agree	No
Yes I consent	Yes I am willing	Sud-Est	Port-au-Prince	18-25 years old	Male		Single	University		Protestant		Student	5	Less than 6 months	No			Yes	No	Not applicable (N/A)		No			No			Because of side effects,I do not believe in the effectiveness of the vaccine That's all		No			Because of the side effects,I don't believe in the effectiveness of the vaccine. That's all there is to it.		No	No	No	No	No	No	No	No	Yes	No	No	No	Agree	Agree completely	Uncertain
Yes I consent	Yes I am willing	Ouest	Port-au-Prince	18-25 years old	Male		Single	University		Catholic		Student	6	6 months	Yes	Asthma		Yes	No	Not applicable (N/A)		No			No			COVID-19 is not as serious as they say.,My health condition does not allow it,It is not a priority for me		I don't know					Yes	No	No	No	No	No	No	Yes	Yes	No	No	Yes	Agree	Agree	Yes
Yes I consent	Yes I am willing	Ouest	Port-au-Prince	18-25 years old	Male		Single	University		Protestant		Student	4	3 years and more	No			Yes	Yes	I did not do anything		No			No			Because of side effects,To avoid contracting COVID-19 from the vaccine itself.,I do not believe in the effectiveness of the vaccine That's all,COVID-19 is not as serious as they say.,I believe in conspiracy theories,It is not a priority for me		No			Because of the side effects,I don't believe in the virus. COVID-19 is not as serious as they say.,I have great confidence in my defense system,I don't believe in the effectiveness of the vaccine. That's all there is to it.,I believe in the conspiracy theory		No	No	No	No	No	Yes	Yes	No	I don't know any leaders (politicians, teachers, health care workers)	No	No	No	Not Agree	Not Agree	No
Yes I consent	Yes I am willing	Ouest	Port-au-Prince	18-25 years old	Male		Single	University		Catholic		Student	5	3 years and more	No			I don't know		Not applicable (N/A)		No			No			To avoid contracting COVID-19 from the vaccine itself.,Fear of injections (syringes)		I don't know					Sometimes	No	Yes		No	No	No	Yes	I don't know any leaders (politicians, teachers, health care workers)	No	No	No	Not Agree	Not Agree	Uncertain
Yes I consent	Yes I am willing	Ouest	Port-au-Prince	18-25 years old	Male		Single	University		Protestant		Student		3 years and more	No			Yes	No	Not applicable (N/A)		Yes	3- PFIZER		No			I need time to take the COVID-19 vaccine,It is not a priority for me		I don't know					Yes	No	Yes		No	No	No	Yes	Yes	No	Yes	Yes	Agree	Not Agree	Yes
Yes I consent	Yes I am willing	Ouest	Port-au-Prince	26-35 years old	Male		Single	University		Atheist		Student	4	3 years and more	No			Yes	I don't know	Not applicable (N/A)		Yes	3- PFIZER		No			Other (Specify)	Medcine traditionel suffit	I don't know					Yes	Yes	I do not know any religious leaders		No	No	No	Yes	Yes	No	No	No	Not Agree	Agree	Uncertain
Yes I consent	Yes I am willing	Ouest	Port-au-Prince	18-25 years old	Male		Single	University		Voodooist		Student	10	3 years and more	No			Yes	No	Not applicable (N/A)		Yes	1- MODERNA,3- PFIZER		No			It is not a priority for me		I don't know					Sometimes	Yes	No	No	No	No	No	Yes	Yes	No	No	Yes	Agree	Agree	Uncertain
Yes I consent	Yes I am willing	Ouest	Port-au-Prince	26-35 years old	Male		Single	University		Catholic		Student	7	3 years and more	No			Yes	No	Not applicable (N/A)		No			No			I do not believe in the effectiveness of the vaccine That's all,I believe in conspiracy theories,I think that the COVID-19 vaccine is not well stored. (The cold chain is not safe)		No			I don't believe in scientific progress,I believe in the conspiracy theory,I don't believe that the vaccine is well preserved. (The cold chain is not safe)		No	Sometimes	No	No	No	Yes	Yes	No	Yes	Yes	Yes	No	Not Agree	Not Agree	No
Yes I consent	Yes I am willing	Nord-Ouest	Port-au-Prince	26-35 years old	Male		Single	University		Catholic		Student	4	6 months	No			Yes	No	Not applicable (N/A)		Yes	1- MODERNA,3- PFIZER		No			Because of side effects,To avoid contracting COVID-19 from the vaccine itself.,I do not believe in the effectiveness of the vaccine That's all,Fear of injections (syringes),I believe in conspiracy theories,Other (Specify)	Lack of confidence in the Haitian health system	No			Because of the side effects,I don't believe in the effectiveness of the vaccine. That's all there is to it.,I believe in the conspiracy theory,I don't believe that the vaccine is well preserved. (The cold chain is not safe)		Sometimes	Sometimes	No	No	No	Yes	No	No	No	No	No	No	Not Agree	Not at all Agree	Uncertain
Yes I consent	Yes I am willing	Ouest	Port-au-Prince	18-25 years old	Male		Single	University		Protestant		Student	6	2 years	No			Yes	No	Not applicable (N/A)		No			No			Because of side effects,To avoid contracting COVID-19 from the vaccine itself.,I think that the COVID-19 vaccine is not well stored. (The cold chain is not safe)		I don't know					Yes	No	No	No	No	Yes	No	Yes	Yes	Yes	Yes	No	Agree	Agree	Uncertain
Yes I consent	Yes I am willing	Ouest	Port-au-Prince	18-25 years old	Male		Single	University		Catholic		Student	8	3 years and more	No			Yes	I don't know	Not applicable (N/A)		No			No			To avoid contracting COVID-19 from the vaccine itself.,I do not believe in the effectiveness of the vaccine That's all		I don't know					Sometimes	No	No	No	No	No	No	Yes	I don't know any leaders (politicians, teachers, health care workers)	No	No	Yes	Agree	Agree	Uncertain
Yes I consent	Yes I am willing	Ouest	Cité soleil	18-25 years old	Female		Single	University		Atheist		Student	7	Less than 6 months	No			Yes	Yes	I did not do anything		No			No			Because of side effects,I do not believe in the effectiveness of the vaccine That's all,I believe in conspiracy theories		No			I don't believe in the effectiveness of the vaccine. That's all there is to it.		No	No	Yes		No	Yes	Yes	No	Yes	No	No	No	Not at all Agree	Agree completely	Uncertain
Yes I consent	Yes I am willing	Nord	Port-au-Prince	18-25 years old	Male		Single	University		Protestant		Student	3	2 years	No			Yes	No	Not applicable (N/A)		No			No			Other (Specify)	The vaccine is compulsory in many countries, it is liberticide	No			Other (Specify)	It only reduces the transmission, it is not enough	Sometimes	No	Yes		No	Yes	No	Yes	No	No	No	Yes	Agree	Agree	Yes
Yes I consent	Yes I am willing	Artibonite	Port-au-Prince	18-25 years old	Male		Single	University		Protestant		Student	3	3 years and more	No			Yes	I don't know	Not applicable (N/A)		No			No			Because of side effects,No fear of becoming seriously ill.,Fear of injections (syringes),It is not a priority for me,I do not wish to take the vaccine that is currently offered in Haiti.		No			I have great confidence in my defense system		Sometimes	No	No	No	No	Yes	No	No	No	No	No	No	Not Agree	Not at all Agree	Uncertain
Yes I consent	Yes I am willing	Ouest	Port-au-Prince	18-25 years old	Female		Single	University		Catholic		Student	5	1 year	No			Yes	I don't know	Not applicable (N/A)		No			No			Because of side effects,To avoid contracting COVID-19 from the vaccine itself.,I do not believe in the effectiveness of the vaccine That's all		No			Because of the side effects,I have great confidence in my defense system		No	No	No	No	No	Yes	No	No	No	No	No	No	Not Agree	Not Agree	No
Yes I consent	Yes I am willing	Ouest	Port-au-Prince	18-25 years old	Male		Single	University		Protestant		Student	4	2 years	No			Yes	No	Not applicable (N/A)		No			No			Because of side effects,I do not believe in the effectiveness of the vaccine That's all		No			Because of the side effects		Yes	No	No	No	No	Yes	No	No	Yes	No	No	No	Not Agree	Not Agree	Uncertain
Yes I consent	Yes I am willing	Ouest	Port-au-Prince	18-25 years old	Male		Single	University		Protestant		Student	3	3 years and more	No			Yes	No	Not applicable (N/A)		No			No			It is not a priority for me		I don't know					Sometimes	No	No	No	No	Yes	No	No	I don't know any leaders (politicians, teachers, health care workers)	No	No	Yes	Agree	Agree	Uncertain
Yes I consent	Yes I am willing	Artibonite	Port-au-Prince	18-25 years old	Male		Single	University		Catholic		Student	4	3 years and more	No			Yes	No	Not applicable (N/A)		Yes	1- MODERNA,2- JHONSON		No			Because of side effects,COVID-19 is not as serious as they say.,I don't need a vaccine because the virus is harmless.,I think that the COVID-19 vaccine is not well stored. (The cold chain is not safe)		No			Because of the side effects,I have great confidence in my defense system,I don't believe in the effectiveness of the vaccine. That's all there is to it.		Yes	Sometimes	No	No	No	Yes	No	Yes	No	No	No	No	Agree	Agree	Uncertain
Yes I consent	Yes I am willing	Grand’Anse	Port-au-Prince	18-25 years old	Male		Single	University		Protestant		Student	4	3 years and more	No			Yes	No	Not applicable (N/A)		No			No			Because of side effects,I do not believe in the effectiveness of the vaccine That's all,It is not a priority for me		I don't know					Yes	No	No	Yes	Yes	Yes	Yes	Yes	Yes	No	No	No	Not Agree	Agree	Uncertain
Yes I consent	Yes I am willing	Sud-Est	Port-au-Prince	18-25 years old	Male		Single	University		Catholic		Student	1	Less than 6 months	No			Yes	No	Not applicable (N/A)		Yes	1- MODERNA,4- ASTRAZENECA.		No			Because of side effects,To avoid contracting COVID-19 from the vaccine itself.,COVID-19 is not as serious as they say.,My health condition does not allow it,It is not a priority for me		No			Because of the side effects		Yes	No	Yes		No	Yes	No	Yes	Yes	No	Yes	No	Not Agree	Not Agree	No
Yes I consent	Yes I am willing	Sud	Port-au-Prince	18-25 years old	Male		Single	University		Voodooist		Student	4	Less than 6 months	No			Yes	I don't know	Not applicable (N/A)		No			No			No fear of becoming seriously ill.,I need time to take the COVID-19 vaccine,I believe in conspiracy theories,It is not a priority for me		I don't know					Sometimes	No	No	No	No	Yes	No	Yes	No	Yes	Yes	No	Agree	Agree	Uncertain
Yes I consent	Yes I am willing	Ouest	Port-au-Prince	18-25 years old	Male		Single	University		Protestant		Student	6	Less than 6 months	No			Yes	I don't know	Not applicable (N/A)		Yes	1- MODERNA,4- ASTRAZENECA.		No			Because of side effects,To avoid contracting COVID-19 from the vaccine itself.,No fear of becoming seriously ill.,I do not believe in the effectiveness of the vaccine That's all,Fear of injections (syringes),I am allergic to vaccines,My health condition does not allow it,I think that the COVID-19 vaccine is not well stored. (The cold chain is not safe),It is not a priority for me		I don't know					Sometimes	Sometimes	No	No	No	Yes	No	Yes	Yes	No	No	No	Not Agree	Agree	Uncertain
Yes I consent	Yes I am willing	Ouest	Arcahaie	18-25 years old	Female		Single	Professional		Protestant		Student	1	3 years and more	No			I don't know		Not applicable (N/A)		No			No			I do not wish to take the vaccine that is currently offered in Haiti.		I don't know					Sometimes	No	Yes		Yes	Yes	Yes	Yes	Yes	Yes	No	Yes	Agree completely	Agree completely	Yes
Yes I consent	Yes I am willing	Ouest	Arcahaie	18-25 years old	Female		Single	Professional		Protestant		Student	4	6 months	No			Yes	Yes	I did not do anything		No			No			I believe in conspiracy theories		No			I believe in the conspiracy theory		Sometimes	No	No	No	Yes	No	No	No	No	No	No	No	Not Agree	Not Agree	No
Yes I consent	Yes I am willing	Ouest	Arcahaie	26-35 years old	Female		Single	Professional		Protestant		Student	3	1 year	No			No				No			No			I do not believe in the effectiveness of the vaccine That's all		I don't know					No	No	No	No	No	No	No	No	No	No	No	No	Not Agree	Not Agree	Uncertain
Yes I consent	Yes I am willing	Ouest	Arcahaie	36-45 years old	Female		Married	Professional		Protestant		Student	4	1 year	No			No				No			No			To avoid contracting COVID-19 from the vaccine itself.,Fear of injections (syringes),I am allergic to vaccines,I think that the COVID-19 vaccine is not well stored. (The cold chain is not safe),It is not a priority for me		I don't know					Sometimes	No	No	No	No	No	No	No	No	Yes	Yes	No	Not at all Agree	Not at all Agree	No
Yes I consent	Yes I am willing	Ouest	Arcahaie	26-35 years old	Female		Single	Professional		Protestant		Student	3	Less than 6 months	No			Yes	No	Not applicable (N/A)		No			No			I believe in conspiracy theories		I don't know					Sometimes	No	Yes		No	No	No	No	No	No	No	No	Not Agree	Not Agree	No
Yes I consent	Yes I am willing	Ouest	Port-au-Prince	26-35 years old	Other (specify the gender)	Male	Single	University		Other (specify)	No religion	Student	6	1 year	No			No				Yes	2- JHONSON,3- PFIZER		No			Other (Specify)	I don't take the vaccine because I don't trust the vaccine	I don't know					No	No	I do not know any religious leaders		No	No	No	No	Yes	No	No	No	Not at all Agree	Not at all Agree	Uncertain
Yes I consent	Yes I am willing	Ouest	Arcahaie	18-25 years old	Female		Single	Professional		Protestant		Student	5	6 months	No			Yes	No	Not applicable (N/A)		No			No			I believe in conspiracy theories		No			No need for a vaccine because the virus is harmless.		Sometimes	No	No	No	Yes	No	No	No	No	No	No	No	Not Agree	Not Agree	No
Yes I consent	Yes I am willing	Ouest	Arcahaie	18-25 years old	Female		Common-law	Professional		Catholic		Student	2	Less than 6 months	No			No				No			No			It is not a priority for me		I don't know					Sometimes	No	Yes		No	No	No	No	No	No	No	Yes	Agree	Agree	No
Yes I consent	Yes I am willing	Ouest	Arcahaie	46-55 years old	Male		Married	University		Protestant		Employed	7	2 years	No			No				Yes	1- MODERNA		No			Because of side effects,COVID-19 is not as serious as they say.,I don't need a vaccine because the virus is harmless.,It is not a priority for me		No			Other (Specify)	The Americans have been vaccinated, the covid is still doing damage there	Sometimes	No	Yes		No	No	No	No	No	No	No	No	Not Agree	Not Agree	Yes
Yes I consent	Yes I am willing	Ouest	Arcahaie	36-45 years old	Male		Common-law	University		Atheist		Employed	5	2 years	Yes	Hypertension		No				No			No			COVID-19 is not as serious as they say.		No			No need for a vaccine because the virus is harmless.		No	No	No	Not applicable (N/A)	No	No	No	No	No	No	No	No	Not Agree	Not Agree	Yes
Yes I consent	Yes I am willing	Ouest	Arcahaie	36-45 years old	Male		Married	University		Protestant		Employed	5	Less than 6 months	No			No				Yes	1- MODERNA,3- PFIZER		Yes	To protect myself,To protect my Family,It is recommended by my Institution				Yes	I have been educated and informed		Not applicable (N/A)		Sometimes	No	Yes		No	Yes	No	No	No	No	No	Yes	Agree	Agree	Yes
Yes I consent	Yes I am willing	Ouest	Arcahaie	46-55 years old	Male		Common-law	Professional		Catholic		Employed	8	1 year	No			I don't know		Not applicable (N/A)		Yes	1- MODERNA		Yes	It is recommended by my Institution		Not applicable (N/A)		I don't know					Yes	No	No	No	No	No	No	No	No	No	No	Yes	Agree	Not Agree	Yes
Yes I consent	Yes I am willing	Ouest	Arcahaie	36-45 years old	Female		Married	University		Protestant		Employed	4	1 year	No			Yes	No	Not applicable (N/A)		Yes	1- MODERNA,3- PFIZER		Yes	It is recommended by my Institution		Not applicable (N/A)		Yes	I have been educated and informed		Not applicable (N/A)		Yes	No	No	No	No	No	No	No	No	No	No	Yes	Agree	Agree	Uncertain
Yes I consent	Yes I am willing	Ouest	Arcahaie	36-45 years old	Female		Common-law	Professional		Catholic		Employed	6	1 year	No			Yes	No	Not applicable (N/A)		Yes	1- MODERNA,2- JHONSON,3- PFIZER		Yes	To protect myself,To protect my Family,To protect my community,It is recommended by the Government,It is recommended by my Institution				Yes	I am afraid of the uncontrolled spread of the virus.		Not applicable (N/A)		Yes	No	No	No	No	Yes	No	No	No	No	No	Yes	Agree	Agree	Yes
Yes I consent	Yes I am willing	Ouest	Carrefour	36-45 years old	Female		Single	University		Catholic		Employed		Less than 6 months	No			I don't know		Not applicable (N/A)		No			No			Because of side effects,To avoid contracting COVID-19 from the vaccine itself.,I think that the COVID-19 vaccine is not well stored. (The cold chain is not safe)		No			Because of the side effects,I don't believe in the effectiveness of the vaccine. That's all there is to it.,I don't believe that the vaccine is well preserved. (The cold chain is not safe)		Sometimes	Sometimes	Yes		No	No	No	No	I don't know any leaders (politicians, teachers, health care workers)	No	No	Yes	Not Agree	Agree	No
Yes I consent	Yes I am willing	Ouest	Carrefour	+ de 55 years old	Male		Married	University		Protestant		Employed		6 months	Yes	Hypertension		No				Yes	2- JHONSON		No			No fear of becoming seriously ill.		Yes	I trust science		Because of the side effects		No	No	No	No	Yes	No	No	Yes	No	No	No	Yes	Agree completely	Agree completely	No
Yes I consent	Yes I am willing	Ouest	Carrefour	36-45 years old	Male		Single	University		Catholic		Employed		Less than 6 months	No			No				Yes	1- MODERNA		No			It is not a priority for me		I don't know					Sometimes	Sometimes	No	No	No	Yes	No	Yes	Yes	No	No	No	Not Agree	Not Agree	Uncertain
Yes I consent	Yes I am willing	Ouest	Carrefour	36-45 years old	Female		Common-law	University		Protestant		Unemployed		Less than 6 months	No			No				No			No			Because of side effects,No fear of becoming seriously ill.,Fear of injections (syringes)		I don't know					No	No	Yes		Yes	No	Yes	No	I don't know any leaders (politicians, teachers, health care workers)	No	No	Yes	Agree	Agree	Uncertain
Yes I consent	Yes I am willing	Ouest	Carrefour	26-35 years old	Female		Single	Professional		Catholic		Unemployed		3 years and more	No			No				No			No			Because of side effects,No fear of becoming seriously ill.,I need time to take the COVID-19 vaccine		I don't know					No	No	Yes		Yes	No	No	No	I don't know any leaders (politicians, teachers, health care workers)	Yes	Yes	Yes	Agree	Agree	Uncertain
Yes I consent	Yes I am willing	Ouest	Carrefour	46-55 years old	Male		Married	University		Protestant		Employed		Less than 6 months	No			No				No			No			I do not believe in the effectiveness of the vaccine That's all		No			Because of the side effects,I don't believe in the effectiveness of the vaccine. That's all there is to it.,I don't believe that the vaccine is well preserved. (The cold chain is not safe)		Yes	No	No	No	Yes	No	No	No	Yes	No	No	No	Not Agree	Not Agree	No
Yes I consent	Yes I am willing	Artibonite	Carrefour	26-35 years old	Male		Single	University		Catholic		Student		1 year	No			Yes	No	Not applicable (N/A)		Yes	3- PFIZER		No			I think that the COVID-19 vaccine is not well stored. (The cold chain is not safe)		No			Because of the side effects,I believe in the conspiracy theory		No	Yes	No	No	Yes	Yes	No	No	No	No	Yes	No	Not Agree	Not Agree	Yes
Yes I consent	Yes I am willing	Grand’Anse	Carrefour	26-35 years old	Male		Single	University		Protestant		Employed		Less than 6 months	Yes	Diabetes		No				No			No			Because of side effects,It is not a priority for me		No			I don't believe in the effectiveness of the vaccine. That's all there is to it.		Yes	No	No	No	Yes	No	No	Yes	No	No	No	No	Not Agree	Not Agree	No
Yes I consent	Yes I am willing	Sud	Carrefour	36-45 years old	Male		Common-law	Classical		Protestant		Unemployed		6 months	No			Yes	No	Not applicable (N/A)		No			No			Because of side effects,No fear of becoming seriously ill.		Yes	I trust science		Not applicable (N/A)		Yes	No	No	No	Yes	No	No	Yes	No	No	No	Yes	Agree	Agree	Yes
Yes I consent	Yes I am willing	Ouest	Carrefour	+ de 55 years old	Female		Common-law	Classical		Voodooist		Self-employed		6 months	No			Yes	No	Not applicable (N/A)		No			No			Because of side effects,No fear of becoming seriously ill.		No			Because of the side effects,I believe in the conspiracy theory		No	No	No	No	No	No	No	No	No	No	No	No	Agree completely	Agree completely	No
Yes I consent	Yes I am willing	Ouest	Arcahaie	26-35 years old	Female		Single	Professional		Protestant		Employed	6	6 months	No			Yes	No	Not applicable (N/A)		Yes	1- MODERNA,3- PFIZER		Yes	It is recommended by my Institution		Not applicable (N/A)		Yes	I have been educated and informed		Not applicable (N/A)		Yes	No	Yes		No	No	No	No	No	No	No	Yes	Agree	Agree	Yes
Yes I consent	Yes I am willing	Ouest	Carbaret	18-25 years old	Female		Single	Classical		Catholic		Self-employed		1 year	No			No				No			No			Because of side effects,Fear of injections (syringes)		No			Because of the side effects,I don't believe in the effectiveness of the vaccine. That's all there is to it.		No	No	No	No	No	No	No	Yes	No	No	No	No	Agree	Agree	No
Yes I consent	Yes I am willing	Ouest	Carrefour	36-45 years old	Male		Married	University		Protestant		Self-employed		2 years	No			Yes	No	Not applicable (N/A)		No			No			Because of side effects,No fear of becoming seriously ill.		Yes	I trust science		Not applicable (N/A)		Yes	No	No	No	No	No	No	Yes	No	No	No	Yes	Agree	Agree	Yes
Yes I consent	Yes I am willing	Centre	Carrefour	46-55 years old	Male		Divorced	University		Catholic		Self-employed		Less than 6 months	No			No				No			No			Because of side effects,My health condition does not allow it		Yes	I trust science,I have been educated and informed		Not applicable (N/A)		Yes	No	No	No	No	Yes	No	Yes	No	No	No	Yes	Agree	Agree	Yes
Yes I consent	Yes I am willing	Grand’Anse	Carrefour	26-35 years old	Female		Married	University		Catholic		Employed		6 months	No			Yes	No	Not applicable (N/A)		Yes	1- MODERNA,3- PFIZER		No			Because of side effects,No fear of becoming seriously ill.,I need time to take the COVID-19 vaccine		Yes	I trust science,I have been educated and informed		Because of the side effects		Yes	No	No	No	No	Yes	No	No	I don't know any leaders (politicians, teachers, health care workers)	No	No	Yes	Agree completely	Agree completely	Yes
Yes I consent	Yes I am willing	Nord-Est	Carrefour	26-35 years old	Male		Married	Professional		Protestant		Self-employed		3 years and more	No			No				No			No			Because of side effects,No fear of becoming seriously ill.		Yes	I trust science		Not applicable (N/A)		Yes	No	No	No	Yes	Yes	No	No	No	Yes	Yes	Yes	Agree	Agree	Yes
Yes I consent	Yes I am willing	Sud	Carrefour	+ de 55 years old	Female		Common-law	Classical		Protestant		Self-employed		6 months	Yes	Hypertension		No				No			No			Because of side effects,No fear of becoming seriously ill.		I don't know					Yes	No	No	No	No	No	No	No	I don't know any leaders (politicians, teachers, health care workers)	No	No	No	Agree	Agree	No
Yes I consent	Yes I am willing	Ouest	Carrefour	46-55 years old	Male		Single	Professional		Catholic		Employed		Less than 6 months	No			No				No			Yes	To protect myself		Not applicable (N/A)		Yes	I trust science		Not applicable (N/A)		No	No	No	No	No	No	No	No	Yes	No	No	Yes	Agree completely	Agree completely	Yes
Yes I consent	Yes I am willing	Nord	Carrefour	26-35 years old	Female		Single	Classical		Catholic		Employed		1 year	No			No				No			Yes	To protect myself,To protect my Family,To protect my community				Yes	I trust science,I have been educated and informed		Not applicable (N/A)		Yes	No	No	No	Yes	No	No	Yes	I don't know any leaders (politicians, teachers, health care workers)	No	No	Yes	Agree completely	Agree completely	Yes
Yes I consent	Yes I am willing	Ouest	Carrefour	26-35 years old	Male		Single	University		Protestant		Employed		Less than 6 months	Yes	Obesity		Yes	No	Not applicable (N/A)		Yes	1- MODERNA		Yes	To protect myself,To protect my Family				Yes	I trust science,I have been educated and informed		Not applicable (N/A)		Yes	Sometimes	Yes		No	Yes	No	Yes	Yes	Yes	No	Yes	Not Agree	Agree completely	Yes
Yes I consent	Yes I am willing	Grand’Anse	Carrefour	36-45 years old	Female		Married	University		Protestant		Employed		Less than 6 months	No			No				Yes	1- MODERNA		Yes	To protect myself,To protect my community				Yes	I trust science,I have been educated and informed		Not applicable (N/A)		Yes	Sometimes	No	No	No	No	No	Yes	No	No	No	Yes	Agree completely	Agree completely	Yes
Yes I consent	Yes I am willing	Sud	Carrefour	46-55 years old	Male		Divorced	Professional		Catholic		Employed		Less than 6 months	No			No				Yes	1- MODERNA		Yes	To protect myself,To protect my Family,To protect my community				Yes	I trust science		Not applicable (N/A)		Yes	No	Yes		Yes	No	No	Yes	Yes	No	No	Yes	Agree completely	Agree completely	Yes
Yes I consent	Yes I am willing	Sud-Est	Carrefour	36-45 years old	Female		Married	Professional		Catholic		Employed		6 months	No			Yes	No	Not applicable (N/A)		Yes	1- MODERNA		Yes	To protect myself,To protect my Family,To protect my community				Yes	I trust science,I have been educated and informed		Not applicable (N/A)		Yes	Sometimes	No	No	Yes	No	No	Yes	I don't know any leaders (politicians, teachers, health care workers)	No	No	Yes	Agree completely	Agree completely	Yes
Yes I consent	Yes I am willing	Sud-Est	Carrefour	+ de 55 years old	Male		Married	Professional		Protestant		Employed		Less than 6 months	No			Yes	No	Not applicable (N/A)		No			Yes	To protect myself		Not applicable (N/A)		I don't know					No	No	No	No	No	No	No	No	No	No	No	No	Agree	Agree	Yes
Yes I consent	Yes I am willing	Grand’Anse	Carrefour	36-45 years old	Female		Married	Professional		Protestant		Self-employed		2 years	No			No				Yes	1- MODERNA		Yes	To protect myself,To protect my Family,To protect my community				Yes	I trust science,I have been educated and informed		Not applicable (N/A)		Yes	Sometimes	No	No	No	No	No	No	I don't know any leaders (politicians, teachers, health care workers)	No	No	Yes	Not Agree	Not Agree	Yes
Yes I consent	Yes I am willing	Nord-Ouest	Port-au-Prince	18-25 years old	Male		Single	University		Catholic		Student	5	Less than 6 months	No			Yes	No	Not applicable (N/A)		No			No			Because of side effects,No fear of becoming seriously ill.,I do not believe in the effectiveness of the vaccine That's all,I need time to take the COVID-19 vaccine		No			Because of the side effects,I don't believe in the effectiveness of the vaccine. That's all there is to it.		Yes	No	No	No	No	Yes	No	No	No	No	No	Yes	Not Agree	Agree	Uncertain
Yes I consent	Yes I am willing	Ouest	Port-au-Prince	18-25 years old	Male		Single	University		Catholic		Student	10	3 years and more	No			Yes	I don't know	Not applicable (N/A)		No			No			Because of side effects,I do not believe in the effectiveness of the vaccine That's all,Fear of injections (syringes),I believe in conspiracy theories,I think that the COVID-19 vaccine is not well stored. (The cold chain is not safe),It is not a priority for me		I don't know					Yes	Sometimes	Yes		No	Yes	No	Yes	Yes	No	No	No	Agree	Not Agree	No
Yes I consent	Yes I am willing	Artibonite	Port-au-Prince	18-25 years old	Male		Single	University		Catholic		Student	3	3 years and more	No			Yes	I don't know	Not applicable (N/A)		No			No			No fear of becoming seriously ill.,Fear of injections (syringes)		I don't know					Sometimes	No	No	No	No	Yes	No	Yes	No	No	No	No	Not at all Agree	Agree	Uncertain
Yes I consent	Yes I am willing	Ouest	Port-au-Prince	18-25 years old	Male		Single	University		Atheist		Self-employed	3	Less than 6 months	No			Yes	I don't know	Not applicable (N/A)		No			No			I do not believe in the effectiveness of the vaccine That's all,I do not wish to take the vaccine that is currently offered in Haiti.		No			Because of the side effects,I don't believe in the effectiveness of the vaccine. That's all there is to it.		Sometimes	No	I do not know any religious leaders		No	No	No	No	Yes	Yes	Yes	No	Not Agree	Agree	Uncertain
Yes I consent	Yes I am willing	Ouest	Port-au-Prince	18-25 years old	Female		Single	University		Protestant		Student	3	1 year	No			Yes	I don't know	Not applicable (N/A)		Yes	1- MODERNA,2- JHONSON		No			Because of side effects,I do not believe in the effectiveness of the vaccine That's all,I do not wish to take the vaccine that is currently offered in Haiti.		No			I have great confidence in my defense system		Sometimes	No	Yes		No	No	Yes	No	No	No	No	Yes	Not Agree	Not Agree	Uncertain
Yes I consent	Yes I am willing	Ouest	Port-au-Prince	18-25 years old	Male		Single	University		Other (specify)	Agnostic	Student	8	3 years and more	No			Yes	No	Not applicable (N/A)		Yes	1- MODERNA,2- JHONSON,3- PFIZER,4- ASTRAZENECA.		No			I do not believe in the effectiveness of the vaccine That's all,COVID-19 is not as serious as they say.,It is not a priority for me		Yes	I trust science,I have been educated and informed		Not applicable (N/A)		Yes	No	No	No	No	No	No	No	No	No	No	No	Agree	Agree	Yes
Yes I consent	Yes I am willing	Ouest	Port-au-Prince	18-25 years old	Male		Single	University		Other (specify)	Agnostic	Student	5	3 years and more	No			Yes	No	Not applicable (N/A)		No			No			Because of side effects,Fear of injections (syringes),It is not a priority for me		Yes	I trust science,I have been educated and informed		Not applicable (N/A)		Yes	No	I do not know any religious leaders		No	Yes	No	Yes	I don't know any leaders (politicians, teachers, health care workers)	No	No	No	Agree	Not Agree	Uncertain
Yes I consent	Yes I am willing	Ouest	Port-au-Prince	18-25 years old	Male		Single	University		Catholic		Student		2 years	No			No				No			No			I do not believe in the effectiveness of the vaccine That's all		No			I don't believe in the effectiveness of the vaccine. That's all there is to it.		No	No	Yes		No	Yes	No	Yes	Yes	No	No	No	Not Agree	Not Agree	No
Yes I consent	Yes I am willing	Ouest	Port-au-Prince	18-25 years old	Male		Single	University		Protestant		Student	7	6 months	No			Yes	I don't know	Not applicable (N/A)		Yes	1- MODERNA		No			Because of side effects,No fear of becoming seriously ill.,Fear of injections (syringes),I need time to take the COVID-19 vaccine,I do not wish to take the vaccine that is currently offered in Haiti.		I don't know					Sometimes	Yes	Yes		No	Yes	No	No	No	Yes	Yes	Yes	Not Agree	Agree	Uncertain
Yes I consent	Yes I am willing	Ouest	Port-au-Prince	18-25 years old	Female		Single	University		Catholic		Student	5	1 year	No			Yes	No	Not applicable (N/A)		Yes	1- MODERNA,2- JHONSON,3- PFIZER		No			Because of side effects,I think that the COVID-19 vaccine is not well stored. (The cold chain is not safe)		No			Because of the side effects,I don't believe that the vaccine is well preserved. (The cold chain is not safe)		Yes	No	No	No	No	No	No	No	Yes	No	No	No	Not Agree	Not at all Agree	No
Yes I consent	Yes I am willing	Ouest	Croix des Bouquets	26-35 years old	Male		Single	Professional		Protestant		Student	Dilène Plaisimé	3 years and more	No			No				Yes	1- MODERNA,2- JHONSON,3- PFIZER		No			I need time to take the COVID-19 vaccine		Yes	I trust science,I have been educated and informed		I have great confidence in my defense system		Yes	Yes	Yes		Yes	No	No	Yes	Yes	No	No	Yes	Agree completely	Agree completely	Yes
Yes I consent	Yes I am willing	Ouest	Cité soleil	18-25 years old	Male		Single	University		Other (specify)	Freemasonry	Student	5	1 year	No			No				Yes	1- MODERNA,3- PFIZER,4- ASTRAZENECA.		No			It is not a priority for me		No			Other (Specify)	It's not a priority for me	Yes	No	No	Not applicable (N/A)	No	Yes	No	No	No	No	No	Yes	Agree	Agree	No
Yes I consent	Yes I am willing	Ouest	Cité soleil	18-25 years old	Male		Single	University		Other (specify)	I am not religious	Student	5	1 year	No			Yes	No	Not applicable (N/A)		No			No			Because of side effects,I do not believe in the effectiveness of the vaccine That's all,I believe in conspiracy theories		No			I don't believe in the effectiveness of the vaccine. That's all there is to it.		Sometimes	No	I do not know any religious leaders		No	Yes	Yes	No	Yes	No	No	Yes	Not Agree	Not at all Agree	No
Yes I consent	Yes I am willing	Ouest	Carrefour	26-35 years old	Male		Common-law	University		Voodooist		Student		6 months	No			No				No			No			Because of side effects		I don't know					Sometimes	Yes	I do not know any religious leaders		Yes	Yes	Yes	I don't know	No	Yes	Yes	Yes	Agree completely	Agree completely	Yes
Yes I consent	Yes I am willing	Ouest	Carrefour	26-35 years old	Male		Single	University		Protestant		Student	5	3 years and more	No			No				No			No			It is not a priority for me		No			Because of the side effects		Yes	No	No	I do not know any religious leaders	No	No	No	Yes	Yes	No	No	Yes	Not Agree	Agree	No
Yes I consent	Yes I am willing	Ouest	Carrefour	26-35 years old	Male		Single	University		Protestant		Student	3	2 years	No			No				No			No			Because of side effects,I do not believe in the effectiveness of the vaccine That's all,Fear of injections (syringes)		No			I don't believe in the effectiveness of the vaccine. That's all there is to it.		Sometimes	No	No	Yes	No	I don't know anyone	No	I don't know	Yes	No	No	No	Not at all Agree	Not Agree	Uncertain
Yes I consent	Yes I am willing	Ouest	Carrefour	36-45 years old	Male		Single	University		Protestant		Student	5	Less than 6 months	No			No				Yes	1- MODERNA,2- JHONSON,3- PFIZER,4- ASTRAZENECA.		No			It is not a priority for me		I don't know					Sometimes	No	No	No	No	No	No	No	No	No	No	Yes	Not Agree	Not Agree	Yes
Yes I consent	Yes I am willing	Ouest	Carrefour	36-45 years old	Male		Single	Professional		Voodooist		Self-employed	8	2 years	No			No				No			No			I believe in conspiracy theories,I don't need a vaccine because the virus is harmless.		No			No need for a vaccine because the virus is harmless.		No	No	I do not know any religious leaders		No	No	No	No	No	No	No	No	Not Agree	Not Agree	Uncertain
Yes I consent	Yes I am willing	Ouest	Carrefour	26-35 years old	Male		Single	University		Voodooist		Self-employed		3 years and more	No			No				No			No			Because of side effects		No			Because of the side effects		No	No	No	No	No	No	No	No	No	No	No	No	Not at all Agree	Not Agree	No
Yes I consent	Yes I am willing	Ouest	Carrefour	36-45 years old	Female		Single	Professional		Catholic		Self-employed	6	2 years	Yes	Diabetes		No				No			No			I do not believe in the effectiveness of the vaccine That's all,COVID-19 is not as serious as they say.		No			I don't believe in the effectiveness of the vaccine. That's all there is to it.		No	No	No	Not applicable (N/A)	No	No	No	No	I don't know any leaders (politicians, teachers, health care workers)	No	No	No	Not Agree	Not Agree	Uncertain
Yes I consent	Yes I am willing	Sud	Carrefour	18-25 years old	Male		Single	University		Catholic		Student		2 years	No			No				No			No			I do not wish to take the vaccine that is currently offered in Haiti.		No			Because of the side effects,I don't believe in the virus. COVID-19 is not as serious as they say.		No	No	No	I do not know any religious leaders	No	I don't know anyone	No	Yes	No	No	No	No	Not Agree	Not Agree	No
Yes I consent	Yes I am willing	Ouest	Carrefour	46-55 years old	Female		Married	Professional		Protestant		Employed	5	2 years	No			No				No			No			I don't need a vaccine because the virus is harmless.,It is not a priority for me		I don't know					Sometimes	No	No	No	No	I don't know anyone	No	No	No	No	No	No	Not Agree	Not Agree	No
Yes I consent	Yes I am willing	Ouest	Ganthier	46-55 years old	Female		Married	Professional		Protestant		Employed		2 years	No			Yes	No	Not applicable (N/A)		Yes	1- MODERNA		Yes	To protect myself,To protect my Family,To protect my community				Yes	I trust science		Not applicable (N/A)		No	No	No	No	No	No	No	Yes	Yes	No	No	Yes	Agree completely	Agree completely	Yes
Yes I consent	Yes I am willing	Ouest	Carrefour	26-35 years old	Male		Single	Classical		Catholic		Employed		6 months	No			Yes	No	Not applicable (N/A)		Yes	1- MODERNA		Yes	To protect myself,To protect my Family				Yes	I trust science		Not applicable (N/A)		No	No	No	No	No	Yes	No	Yes	No	No	No	Yes	Agree	Agree	Yes
Yes I consent	Yes I am willing	Nippes	Carrefour	36-45 years old	Female		Common-law	Professional		Catholic		Employed	6	3 years and more	No			No				Yes	1- MODERNA,2- JHONSON,3- PFIZER		No			Because of side effects,To avoid contracting COVID-19 from the vaccine itself.,No fear of becoming seriously ill.,I do not believe in the effectiveness of the vaccine That's all		No			No need for a vaccine because the virus is harmless.		No	No	Yes		Yes	No	No	Yes	Yes	No	No	Yes	Not Agree	Not Agree	Yes
Yes I consent	Yes I am willing	Grand’Anse	Carrefour	36-45 years old	Male		Married	Professional		Protestant		Employed	9	1 year	No			No				No			No			COVID-19 is not as serious as they say.,I need time to take the COVID-19 vaccine,I believe in conspiracy theories		No			Because of the side effects		Yes	No	Yes		Yes	No	No	No	No	No	No	Yes	Agree	Agree	Yes
Yes I consent	Yes I am willing	Ouest	Carrefour	36-45 years old	Male		Single	University		Atheist		Employed	3	1 year	No			Yes	No	Not applicable (N/A)		No			No			To avoid contracting COVID-19 from the vaccine itself.,No fear of becoming seriously ill.,I do not believe in the effectiveness of the vaccine That's all,COVID-19 is not as serious as they say.,Fear of injections (syringes)		No			Because of the side effects,I don't believe in the virus. COVID-19 is not as serious as they say.		Sometimes	No	Yes		No	No	No	No	Yes	No	No	Yes	Not Agree	Not Agree	Uncertain
Yes I consent	Yes I am willing	Centre	Carrefour	26-35 years old	Female		Single	University		Protestant		Student	5	1 year	No			No				Yes	1- MODERNA		No			Because of side effects,To avoid contracting COVID-19 from the vaccine itself.,No fear of becoming seriously ill.,Fear of injections (syringes),I believe in conspiracy theories,I don't need a vaccine because the virus is harmless.		I don't know					Sometimes	No	No	No	No	Yes	No	No	Yes	No	No	Yes	Not Agree	Not Agree	No
Yes I consent	Yes I am willing	Ouest	Cité soleil	26-35 years old	Female		Single	University		Voodooist		Unemployed	1	1 year	No			Yes	I don't know	Not applicable (N/A)		No			No			It is not a priority for me		No			I have great confidence in my defense system		Sometimes	Sometimes	I do not know any religious leaders		No	No	Not applicable (N/A)	No	Yes	No	No	No	Not Agree	Not Agree	Uncertain
Yes I consent	Yes I am willing	Grand’Anse	Carrefour	46-55 years old	Male		Common-law	Professional		Catholic		Self-employed	8	3 years and more	No			Yes	No	Not applicable (N/A)		No			No			Because of side effects,To avoid contracting COVID-19 from the vaccine itself.,I don't need a vaccine because the virus is harmless.,It is not a priority for me		I don't know					No	No	No	No	Yes	No	Not applicable (N/A)	No	No	No	No	Yes	Not Agree	Not Agree	Uncertain
Yes I consent	Yes I am willing	Ouest	Carrefour	18-25 years old	Female		Single	Professional		Protestant		Student		6 months	No			No				No			No			Because of side effects		No			No need for a vaccine because the virus is harmless.		No	No	No	No	No	No	No	No	No	No	No	No	Not Agree	Not Agree	Uncertain
Yes I consent	Yes I am willing	Sud	Carrefour	18-25 years old	Female		Single	University		Protestant		Unemployed		Less than 6 months	Yes	Hypertension		No				No			No			No fear of becoming seriously ill.		No			Because of the side effects		No	Yes	Yes		No	Yes	No	Yes	Yes	Yes	No	No	Not at all Agree	Not at all Agree	No
Yes I consent	Yes I am willing	Sud	Carrefour	26-35 years old	Male		Common-law	Professional		Catholic		Self-employed	5	Less than 6 months	No			No				Yes	2- JHONSON		Yes	To protect myself,To protect my Family				Yes	I have been educated and informed		I have great confidence in my defense system		Yes	Yes	Yes		Yes	No	No	No	Yes	Yes	No	Yes	Agree	Agree completely	Yes
Yes I consent	Yes I am willing	Ouest	Tabarre	26-35 years old	Female		Single	Classical		Catholic		Self-employed	7	1 year	No			No				Yes	1- MODERNA,4- ASTRAZENECA.		No			I need time to take the COVID-19 vaccine,Other (Specify)	Lack of information	I don't know					Sometimes	Sometimes	Yes		No	Yes	No	I don't know	Yes	No	No	Yes	Not Agree	Not at all Agree	Yes
Yes I consent	Yes I am willing	Ouest	Tabarre	36-45 years old	Female		Married	Professional		Protestant		Unemployed	5	6 months	No			No				Yes	1- MODERNA		No			I am allergic to vaccines,I need time to take the COVID-19 vaccine		I don't know					Sometimes	Sometimes	No	Yes	No	Yes	No	No	Yes	No	No	Yes	Agree	Not Agree	Yes
Yes I consent	Yes I am willing	Ouest	Carrefour	26-35 years old	Male		Single	Classical		Catholic		Employed		6 months	No			Yes	No	Not applicable (N/A)		Yes	1- MODERNA		Yes	To protect myself,To protect my Family				Yes	I trust science,I have been educated and informed		Not applicable (N/A)		No	No	No	No	Yes	Yes	No	Yes	No	No	No	Yes	Agree	Agree	Yes
Yes I consent	Yes I am willing	Ouest	Port-au-Prince	36-45 years old	Male		Single	Professional		Catholic		Employed	3	Less than 6 months	No			Yes	No	Not applicable (N/A)		No			No			COVID-19 is not as serious as they say.,It is not a priority for me		Yes	Other (Specify)	There are families who have taken it and there is no effect on them	Not applicable (N/A)		Yes	Yes	Yes		No	No	No	No	Yes	Yes	Yes	No	Agree	Not Agree	Yes
Yes I consent	Yes I am willing	Ouest	Port-au-Prince	18-25 years old	Female		Single	University		Catholic		Student	6	6 months	No			Yes	No	Not applicable (N/A)		Yes	1- MODERNA,2- JHONSON,3- PFIZER		Yes	Other (Specify)	His parents was forced him to keep COVID-19 Vaccine	Not applicable (N/A)		No			I don't believe in the effectiveness of the vaccine. That's all there is to it.		No	No	No	No	No	Yes	No	No	Yes	No	No	No	Not Agree	Not at all Agree	Uncertain
Yes I consent	Yes I am willing	Ouest	Port-au-Prince	18-25 years old	Male		Single	University		Protestant		Student	4	3 years and more	No			Yes	No	Not applicable (N/A)		Yes	1- MODERNA,2- JHONSON,4- ASTRAZENECA.		No			Because of side effects,To avoid contracting COVID-19 from the vaccine itself.		No			Because of the side effects		Yes	No	No	No	No	No	No	No	Yes	No	No	No	Not at all Agree	Not at all Agree	No
Yes I consent	Yes I am willing	Ouest	Port-au-Prince	18-25 years old	Female		Single	University		Catholic		Student	6	3 years and more	No			I don't know		Not applicable (N/A)		Yes	1- MODERNA,2- JHONSON,3- PFIZER,4- ASTRAZENECA.		No			Because of side effects,To avoid contracting COVID-19 from the vaccine itself.,I do not believe in the effectiveness of the vaccine That's all,It is not a priority for me,I do not wish to take the vaccine that is currently offered in Haiti.		No			Because of the side effects,I don't believe in scientific progress		Yes	No	No	No	No	No	No	No	No	No	No	No	Not Agree	Agree	No
Yes I consent	Yes I am willing	Ouest	Port-au-Prince	18-25 years old	Male		Single	University		Protestant		Student	3	Less than 6 months	No			Yes	No	Not applicable (N/A)		Yes	3- PFIZER		No			It is not a priority for me		I don't know					Sometimes	No	No	No	No	Yes	No	No	No	No	Yes	No	Not Agree	Agree	No
Yes I consent	Yes I am willing	Ouest	Port-au-Prince	18-25 years old	Male		Single	University		Protestant		Student	5	1 year	No			Yes	No	Not applicable (N/A)		Yes	1- MODERNA,2- JHONSON,3- PFIZER		Yes	To protect myself,To protect my Family,To protect my community				Yes	I trust science,I have been educated and informed,I am afraid of the uncontrolled spread of the virus.		Not applicable (N/A)		Sometimes	No	No	No	No	Yes	No	Yes	Yes	No	No	No	Agree	Agree	Uncertain
Yes I consent	Yes I am willing	Ouest	Port-au-Prince	18-25 years old	Male		Single	University		Atheist		Student	7	1 year	No			No				No			No			No fear of becoming seriously ill.,COVID-19 is not as serious as they say.,It is not a priority for me		No			I don't believe in the effectiveness of the vaccine. That's all there is to it.		No	No	I do not know any religious leaders		No	No	Not applicable (N/A)	No	Yes	No	No	No	Not at all Agree	Not at all Agree	No
Yes I consent	Yes I am willing	Ouest	Port-au-Prince	18-25 years old	Female		Single	University		Catholic		Student	5	Less than 6 months	Yes	Asthma		Yes	I don't know	Not applicable (N/A)		No			No			I do not believe in the effectiveness of the vaccine That's all		No			I don't believe in the effectiveness of the vaccine. That's all there is to it.		Yes	No	Yes		No	No	No	No	No	No	No	No	Not Agree	Not Agree	No
Yes I consent	Yes I am willing	Ouest	Port-au-Prince	18-25 years old	Female		Single	University		Catholic		Student	3	2 years	No			Yes	No	Not applicable (N/A)		No			No			Because of side effects,I do not believe in the effectiveness of the vaccine That's all		No			I don't believe in the effectiveness of the vaccine. That's all there is to it.		Yes	No	No	No	No	No	No	Yes	Yes	No	No	No	Not at all Agree	Not Agree	No
Yes I consent	Yes I am willing	Ouest	Port-au-Prince	18-25 years old	Female		Single	University		Protestant		Student	6	Less than 6 months	No			Yes	I don't know	Not applicable (N/A)		No			No			Fear of injections (syringes)		I don't know					No	No	No	No	No	No	No	No	No	Yes	Yes	No	Agree	Agree	No
No I don't consent
Yes I consent	Yes I am willing	Ouest	Port-au-Prince	18-25 years old	Female		Single	University		Protestant		Student	5	1 year	No			Yes	No	Not applicable (N/A)		Yes	1- MODERNA,2- JHONSON,3- PFIZER		No			Because of side effects,I do not wish to take the vaccine that is currently offered in Haiti.		I don't know					No	Sometimes	No	No	No	Yes	No	No	No	No	No	No	Not Agree	Agree	Uncertain
Yes I consent	Yes I am willing	Ouest	Port-au-Prince	18-25 years old	Male		Single	University		Protestant		Student	5	6 months	No			No				No			No			Because of side effects,I need time to take the COVID-19 vaccine,I believe in conspiracy theories		No			Because of the side effects,I don't believe in the effectiveness of the vaccine. That's all there is to it.		Sometimes	No	Yes		No	No	No	No	No	No	No	No	Agree	Not Agree	Uncertain
Yes I consent	Yes I am willing	Ouest	Port-au-Prince	18-25 years old	Male		Single	University		Protestant		Student	7	3 years and more	No			Yes	I don't know	Not applicable (N/A)		Yes	1- MODERNA		No			I do not believe in the effectiveness of the vaccine That's all,COVID-19 is not as serious as they say.,It is not a priority for me		I don't know					Yes	Sometimes	No	No	No	No	No	Yes	Yes	Yes	Yes	No	Agree	Agree	Uncertain
Yes I consent	Yes I am willing	Ouest	Port-au-Prince	18-25 years old	Male		Single	University		Protestant		Student	2	3 years and more	No			Yes	No	Not applicable (N/A)		Yes	1- MODERNA,3- PFIZER		No			Because of side effects,To avoid contracting COVID-19 from the vaccine itself.,No fear of becoming seriously ill.,I do not believe in the effectiveness of the vaccine That's all		I don't know					Sometimes	Yes	Yes		No	No	No	No	Yes	No	No	No	Not Agree	Agree	Uncertain
Yes I consent	Yes I am willing	Ouest	Carrefour	46-55 years old	Male		Common-law	Classical		Catholic		Employed		Less than 6 months	No			Yes	No	Not applicable (N/A)		Yes	1- MODERNA		Yes	To protect myself,To protect my community				Yes	I trust science		Not applicable (N/A)		No	No	Yes		Yes	No	No	Yes	Yes	No	No	Yes	Agree	Agree	Yes
Yes I consent	Yes I am willing	Sud-Est	Carrefour	+ de 55 years old	Male		Married	Classical		Catholic		Employed		1 year	No			Yes	No	Not applicable (N/A)		Yes	1- MODERNA		Yes	To protect myself,To protect my community				Yes	I trust science		Not applicable (N/A)		No	No	No	No	Yes	No	No	Yes	No	No	No	Yes	Agree	Agree	Yes
Yes I consent	Yes I am willing	Ouest	Gressier	+ de 55 years old	Female		Single	University		Protestant		Employed		3 years and more	No			Yes	No	Not applicable (N/A)		Yes	1- MODERNA		Yes	To protect myself,To protect my community				Yes	I trust science		Not applicable (N/A)		Yes	Yes	Yes		No	No	No	Yes	Yes	No	No	Yes	Agree completely	Agree	Yes
Yes I consent	Yes I am willing	Centre	Gressier	36-45 years old	Female		Married	University		Other (specify)	Jehova's witness	Employed		6 months	No			Yes	No	Not applicable (N/A)		Yes	1- MODERNA		Yes	To protect myself,To protect my Family,To protect my community				Yes	I trust science		Not applicable (N/A)		No	No	Yes		Yes	No	No	Yes	No	No	No	Yes	Agree	Agree	Yes
Yes I consent	Yes I am willing	Ouest	Léogane	46-55 years old	Female		Married	University		Protestant		Self-employed	4	1 year	No			Yes	No	Not applicable (N/A)		Yes	1- MODERNA,3- PFIZER		No			It is not a priority for me		No			I don't believe in the virus. COVID-19 is not as serious as they say.,No need for a vaccine because the virus is harmless.		Sometimes	No	No	No	No	No	No	No	No	No	No	Yes	Not Agree	Not Agree	No
Yes I consent	Yes I am willing	Ouest	Léogane	+ de 55 years old	Male		Widowed	Classical		Catholic		Unemployed	6	6 months	Yes	Diabetes		No				No			No			Because of side effects		I don't know					No	No	No	No	No	No	No	No	No	No	No	No	Not Agree	Not Agree	Uncertain
Yes I consent	Yes I am willing	Ouest	Léogane	36-45 years old	Female		Common-law	Classical		Catholic		Self-employed	3	1 year	No			No				No			No			Not applicable (N/A)		No			Not applicable (N/A)		No	No	No	I do not know any religious leaders	No	I don't know anyone	Not applicable (N/A)	No	No	No	No	No	Not Agree	Not Agree	No
Yes I consent	Yes I am willing	Ouest	Petit Gôave	36-45 years old	Female		Married	University		Protestant		Employed		Less than 6 months	No			Yes	No	Not applicable (N/A)		Yes	1- MODERNA		Yes	To protect myself,To protect my Family,To protect my community				Yes	I trust science		Not applicable (N/A)		Yes	No	Yes		Yes	Yes	No	Yes	Yes	No	No	No	Agree	Agree	Yes
Yes I consent	Yes I am willing	Ouest	Léogane	36-45 years old	Male		Common-law	Professional		Other (specify)	No religion	Self-employed	6	3 years and more	No			No				No			No			Because of side effects,To avoid contracting COVID-19 from the vaccine itself.,No fear of becoming seriously ill.,COVID-19 is not as serious as they say.,I don't need a vaccine because the virus is harmless.,It is not a priority for me		No			Not applicable (N/A)		No	No	No	No	No	No	No	No	No	No	No	No	Not at all Agree	Not at all Agree	No
Yes I consent	Yes I am willing	Ouest	Léogane	46-55 years old	Male		Married	Professional		Catholic		Self-employed	7	2 years	No			No				No			No			Because of side effects,To avoid contracting COVID-19 from the vaccine itself.,No fear of becoming seriously ill.,I don't need a vaccine because the virus is harmless.,It is not a priority for me		No			Because of the side effects,I don't believe in the virus. COVID-19 is not as serious as they say.		No	No	No	No	No	No	No	No	No	No	No	No	Not Agree	Not Agree	No
Yes I consent	Yes I am willing	Ouest	Gressier	+ de 55 years old	Male		Married	University		Protestant		Employed		2 years	Yes	Hypertension		Yes	No	Not applicable (N/A)		No			No			I do not believe in the effectiveness of the vaccine That's all		I don't know					No	Yes	No	No	Yes	No	No	No	I don't know any leaders (politicians, teachers, health care workers)	No	No	No	Not Agree	Not Agree	No
Yes I consent	Yes I am willing	Grand’Anse	Gressier	46-55 years old	Male		Married	University		Protestant		Employed		1 year	No			Yes	No	Not applicable (N/A)		No			No			It is not a priority for me		No			I have great confidence in my defense system		No	No	No	No	No	No	No	Yes	No	No	No	No	Not Agree	Not Agree	No
Yes I consent	Yes I am willing	Nord	Gressier	26-35 years old	Female		Common-law	Classical		Catholic		Self-employed		Less than 6 months	No			Yes	No	Not applicable (N/A)		No			No			Because of side effects,No fear of becoming seriously ill.		No			Because of the side effects		No	No	No	No	No	No	No	Yes	No	No	No	No	Not Agree	Not Agree	No
Yes I consent	Yes I am willing	Ouest	Gressier	46-55 years old	Male		Divorced	Classical		Catholic		Employed		1 year	No			No				No			No			Because of side effects,No fear of becoming seriously ill.		No			Because of the side effects		No	No	No	No	No	No	No	Yes	No	No	No	No	Not Agree	Not Agree	No
Yes I consent	Yes I am willing	Ouest	Léogane	18-25 years old	Male		Single	Classical		Catholic		Self-employed	4	3 years and more	No			No				No			No			It is not a priority for me		I don't know					No	No	No	No	No	No	No	No	No	No	No	No	Not Agree	Not Agree	No
Yes I consent	Yes I am willing	Centre	Gressier	36-45 years old	Female		Single	Classical		Protestant		Student		1 year	No			No				No			No			Because of side effects,No fear of becoming seriously ill.		I don't know					Sometimes	Sometimes	No	No	No	No	No	Yes	No	No	No	No	Not Agree	Agree	Yes
Yes I consent	Yes I am willing	Ouest	Léogane	26-35 years old	Male		Common-law	Professional		Catholic		Self-employed	2	2 years	No			No				No			No			Because of side effects,No fear of becoming seriously ill.,I don't need a vaccine because the virus is harmless.,It is not a priority for me		No			Because of the side effects,No need for a vaccine because the virus is harmless.		No	No	No	No	No	No	No	No	No	No	No	No	Not Agree	Not Agree	No
Yes I consent	Yes I am willing	Ouest	Léogane	36-45 years old	Male		Single	Classical		Voodooist		Self-employed	5	3 years and more	No			No				No			No			COVID-19 is not as serious as they say.		No			No need for a vaccine because the virus is harmless.		No	No	I do not know any religious leaders		No	No	No	No	No	No	No	No	Not at all Agree	Not at all Agree	No
Yes I consent	Yes I am willing	Ouest	Léogane	26-35 years old	Male		Single	Professional		Protestant		Self-employed		3 years and more	No			No				No			No			No fear of becoming seriously ill.,COVID-19 is not as serious as they say.,It is not a priority for me		No			I don't believe in the effectiveness of the vaccine. That's all there is to it.		No	No	No	No	No	No	No	No	No	No	No	No	Not Agree	Not Agree	Yes
No I don't consent
Yes I consent	Yes I am willing	Nippes	Léogane	+ de 55 years old	Female		Widowed	Never been to school		Catholic		Unemployed	4	6 months	Yes	Hypertension		No				No			No			It is not a priority for me,Other (Specify)	I have no information about covid-19	No			Not applicable (N/A)		No	No	No	Not applicable (N/A)	No	I don't know anyone	Not applicable (N/A)	I don't know	I don't know any leaders (politicians, teachers, health care workers)	No	No	No	Not Agree	Not Agree	No
Yes I consent	Yes I am willing	Ouest	Léogane	46-55 years old	Female		Common-law	Classical		Protestant		Self-employed	6	2 years	No			No				No			No			Other (Specify)	I have no information about covid-19	I don't know					No	No	No	Not applicable (N/A)	No	No	Not applicable (N/A)	No	No	No	No	No	Not Agree	Not Agree	No
Yes I consent	Yes I am willing	Ouest	Léogane	36-45 years old	Female		Single	Classical		Protestant		Self-employed	5	3 years and more	No			No				No			No			Other (Specify)	I have no information about covid-19	No			Other (Specify)	I know nothing about the vaccine	No	No	No	Not applicable (N/A)	No	I don't know anyone	Not applicable (N/A)	No	No	No	No	No	Not Agree	Not Agree	No
Yes I consent	Yes I am willing	Sud-Est	Léogane	46-55 years old	Female		Common-law	Classical		Catholic		Self-employed	6	2 years	No			No				No			No			Other (Specify)	Covid 19 finished	No			No need for a vaccine because the virus is harmless.		No	No	No	Not applicable (N/A)	No	I don't know anyone	Not applicable (N/A)	No	No	No	No	No	Not at all Agree	Not Agree	No
Yes I consent	Yes I am willing	Ouest	Léogane	18-25 years old	Male		Single	Classical		Protestant		Unemployed	5	3 years and more	No			I don't know		Not applicable (N/A)		No			No			Other (Specify)	Covid 19 finished	No			Not applicable (N/A)		No	No	I do not know any religious leaders		No	I don't know anyone	Not applicable (N/A)	No	No	No	No	No	Not Agree	Not Agree	No
Yes I consent	Yes I am willing	Ouest	Léogane	26-35 years old	Male		Single	Professional		Protestant		Self-employed	3	3 years and more	No			I don't know		Not applicable (N/A)		No			No			It is not a priority for me		I don't know					No	No	I do not know any religious leaders		No	I don't know anyone	Not applicable (N/A)	No	Yes	No	No	No	Not Agree	Not Agree	No
Yes I consent	Yes I am willing	Nippes	Léogane	46-55 years old	Male		Common-law	Classical		Catholic		Self-employed	4	3 years and more	No			No				No			No			I do not believe in the effectiveness of the vaccine That's all		I don't know					No	No	No	No	No	I don't know anyone	Not applicable (N/A)	No	No	No	No	No	Not Agree	Not Agree	No
Yes I consent	Yes I am willing	Ouest	Léogane	36-45 years old	Male		Married	Professional		Protestant		Employed	3	1 year	No			No				Yes	1- MODERNA		No			It is not a priority for me		No			I believe in the conspiracy theory		No	No	No	No	No	Yes	No	No	No	No	No	No	Not at all Agree	Not at all Agree	No
Yes I consent	Yes I am willing	Ouest	Léogane	36-45 years old	Female		Married	Professional		Protestant		Employed	3	2 years	No			No				No			No			No fear of becoming seriously ill.		No			Because of the side effects,I don't believe in the effectiveness of the vaccine. That's all there is to it.		No	No	No	No	No	I don't know anyone	No	No	No	No	No	No	Not at all Agree	Not at all Agree	No
Yes I consent	Yes I am willing	Ouest	Léogane	18-25 years old	Male		Single	Classical		Catholic		Self-employed	6	2 years	No			No				No			No			I believe in conspiracy theories,It is not a priority for me		No			No need for a vaccine because the virus is harmless.		No	No	No	No	No	Yes	No	I don't know	I don't know any leaders (politicians, teachers, health care workers)	No	No	No	Not Agree	Not Agree	No
Yes I consent	Yes I am willing	Ouest	Léogane	26-35 years old	Male		Single	Classical		Catholic		Self-employed	8	3 years and more	No			I don't know		Not applicable (N/A)		No			No			Other (Specify)	Covid 19 finished	No			Not applicable (N/A)		No	No	No	No	No	No	No	No	No	No	No	No	Not Agree	Not Agree	No
Yes I consent	Yes I am willing	Ouest	Léogane	18-25 years old	Male		Single	Classical		Voodooist		Self-employed	4	3 years and more	No			No				No			No			No fear of becoming seriously ill.		No			Because of the side effects		No	No	No	Not applicable (N/A)	No	I don't know anyone	Not applicable (N/A)	No	No	No	No	No	Not Agree	Not Agree	No
Yes I consent	Yes I am willing	Ouest	Léogane	36-45 years old	Male		Single	Classical		Voodooist		Self-employed	8	3 years and more	No			No				No			No			I believe in conspiracy theories		No			I believe in the conspiracy theory		No	No	No	Not applicable (N/A)	No	I don't know anyone	Not applicable (N/A)	No	No	No	No	No	Not Agree	Not Agree	No
Yes I consent	Yes I am willing	Ouest	Léogane	36-45 years old	Male		Single	Professional		Catholic		Employed	1	3 years and more	No			No				No			No			COVID-19 is not as serious as they say.,I believe in conspiracy theories		No			I don't believe in the effectiveness of the vaccine. That's all there is to it.		No	No	No	I do not know any religious leaders	No	I don't know anyone	Not applicable (N/A)	No	No	No	No	No	Not Agree	Not Agree	Uncertain
Yes I consent	Yes I am willing	Ouest	Léogane	36-45 years old	Male		Single	Classical		Voodooist		Self-employed	5	3 years and more	No			No				No			No			No fear of becoming seriously ill.		No			No need for a vaccine because the virus is harmless.		No	No	No	No	No	No	Not applicable (N/A)	No	No	No	No	No	Not Agree	Not Agree	No
Yes I consent	Yes I am willing	Ouest	Léogane	18-25 years old	Male		Single	Professional		Catholic		Self-employed	4	3 years and more	No			No				No			No			Because of side effects,To avoid contracting COVID-19 from the vaccine itself.,No fear of becoming seriously ill.,I do not believe in the effectiveness of the vaccine That's all,COVID-19 is not as serious as they say.,I don't need a vaccine because the virus is harmless.,It is not a priority for me		No			Because of the side effects,I don't believe in the virus. COVID-19 is not as serious as they say.,No need for a vaccine because the virus is harmless.		No	No	No	No	No	No	No	I don't know	No	No	No	No	Not Agree	Agree	Uncertain
Yes I consent	Yes I am willing	Nord	Croix des Bouquets	36-45 years old	Male		Married	Classical		Protestant		Unemployed	4	3 years and more	No			Yes	No	I did not do anything		No			No			Because of side effects,No fear of becoming seriously ill.,My health condition does not allow it		Yes	I trust science,I am afraid of the uncontrolled spread of the virus.		Not applicable (N/A)		Yes	Yes	No	No	No	No	No	Yes	Yes	No	No	Yes	Agree	Agree	Yes
Yes I consent	Yes I am willing	Centre	Croix des Bouquets	26-35 years old	Female		Married	University		Voodooist		Employed	3	2 years	No			Yes	No	Not applicable (N/A)		Yes	1- MODERNA,3- PFIZER		No			No fear of becoming seriously ill.,I am allergic to vaccines,My health condition does not allow it		Yes	I trust science		Not applicable (N/A)		Yes	Yes	No	No	No	No	No	Yes	Yes	No	No	No	Agree	Agree	Yes
Yes I consent	Yes I am willing	Ouest	Arcahaie	26-35 years old	Female		Single	Classical		Catholic		Employed	4	2 years	No			Yes	No	Not applicable (N/A)		No			No			Because of side effects		Yes	I trust science		Not applicable (N/A)		Yes	Yes	No	No	No	No	No	Yes	Yes	No	No	No	Agree	Agree	No
Yes I consent	Yes I am willing	Ouest	Léogane	46-55 years old	Female		Married	Professional		Catholic		Self-employed	4	Less than 6 months	Yes	Hypertension		No				Yes	1- MODERNA,2- JHONSON,3- PFIZER		No			Because of side effects,To avoid contracting COVID-19 from the vaccine itself.,No fear of becoming seriously ill.,COVID-19 is not as serious as they say.		No			Because of the side effects,I believe in the conspiracy theory		Sometimes	No	No	No	No	No	No	No	No	No	No	Yes	Not at all Agree	Not at all Agree	No
Yes I consent	Yes I am willing	Ouest	Léogane	36-45 years old	Male		Common-law	Professional		Catholic		Employed	7	2 years	No			No				No			No			Because of side effects		No			Because of the side effects		No	No	No	No	No	No	No	No	No	No	No	No	Not Agree	Not Agree	No
Yes I consent	Yes I am willing	Ouest	Léogane	46-55 years old	Female		Common-law	Never been to school		Catholic		Self-employed	3	3 years and more	No			No				No			No			Not applicable (N/A)		No			Not applicable (N/A)		No	No	I do not know any religious leaders		No	I don't know anyone	Not applicable (N/A)	No	No	No	No	No	Not Agree	Not Agree	No
Yes I consent	Yes I am willing	Ouest	Léogane	46-55 years old	Female		Widowed	Never been to school		Catholic		Self-employed	6	3 years and more	No			I don't know		Not applicable (N/A)		No			No			Not applicable (N/A)		I don't know					No	No	No	Not applicable (N/A)	No	No	No	No	No	No	No	No	Not Agree	Not Agree	No
Yes I consent	Yes I am willing	Ouest	Léogane	36-45 years old	Female		Common-law	Never been to school		Voodooist		Self-employed	4	3 years and more	No			Yes	Yes	I returned to the vaccination center		No			No			It is not a priority for me,Other (Specify)	No information about covid	No			Not applicable (N/A)		No	No	No	I do not know any religious leaders	No	I don't know anyone	Not applicable (N/A)	No	No	No	No	No	Not Agree	Not Agree	No
Yes I consent	Yes I am willing	Ouest	Léogane	46-55 years old	Female		Widowed	Classical		Catholic		Self-employed	3	2 years	No			I don't know		Not applicable (N/A)		No			No			Not applicable (N/A)		I don't know					No	No	I do not know any religious leaders		No	I don't know anyone	Not applicable (N/A)	I don't know	No	No	No	No	Not Agree	Not Agree	No
Yes I consent	Yes I am willing	Ouest	Léogane	36-45 years old	Male		Common-law	University		Protestant		Employed	6	3 years and more	No			Yes	No	Not applicable (N/A)		Yes	1- MODERNA		No			I believe in conspiracy theories,I don't need a vaccine because the virus is harmless.,It is not a priority for me		No			I don't believe in the effectiveness of the vaccine. That's all there is to it.		Sometimes	No	No	No	No	Yes	No	No	No	No	No	No	Not at all Agree	Not at all Agree	Uncertain
Yes I consent	Yes I am willing	Ouest	Léogane	36-45 years old	Male		Single	Professional		Protestant		Employed	5	3 years and more	No			No				No			No			Because of side effects,No fear of becoming seriously ill.		No			I don't believe in the effectiveness of the vaccine. That's all there is to it.		No	No	No	No	No	No	No	No	No	No	No	No	Not Agree	Not Agree	No
Yes I consent	Yes I am willing	Ouest	Gressier	+ de 55 years old	Male		Common-law	Classical		Catholic		Employed		2 years	Yes	Hypertension		No				No			No			Because of side effects,No fear of becoming seriously ill.		No			Because of the side effects,I don't believe in the effectiveness of the vaccine. That's all there is to it.		No	No	No	No	No	No	No	Yes	I don't know any leaders (politicians, teachers, health care workers)	No	No	No	Not Agree	Not Agree	No
Yes I consent	Yes I am willing	Grand’Anse	Gressier	36-45 years old	Female		Single	University		Protestant		Employed		6 months	No			No				No			No			Because of side effects,No fear of becoming seriously ill.		No			Because of the side effects,I don't believe in the effectiveness of the vaccine. That's all there is to it.		Sometimes	Sometimes	No	No	No	No	No	No	I don't know any leaders (politicians, teachers, health care workers)	No	No	No	Not Agree	Agree	No
Yes I consent	Yes I am willing	Ouest	Gressier	26-35 years old	Male		Single	University		Catholic		Employed		1 year	No			No				Yes	1- MODERNA		No			Because of side effects,It is not a priority for me		No			Because of the side effects,I don't believe in the effectiveness of the vaccine. That's all there is to it.		Yes	No	No	No	No	No	No	Yes	I don't know any leaders (politicians, teachers, health care workers)	No	No	No	Not Agree	Not Agree	Uncertain
Yes I consent	Yes I am willing	Sud	Gressier	26-35 years old	Female		Married	University		Protestant		Employed		6 months	No			Yes	No	Not applicable (N/A)		Yes	1- MODERNA		Yes	To protect myself,To protect my Family,To protect my community				Yes	I trust science,I have been educated and informed		Not applicable (N/A)		Yes	Sometimes	No	No	No	No	No	Yes	I don't know any leaders (politicians, teachers, health care workers)	No	No	No	Agree completely	Agree completely	Yes
Yes I consent	Yes I am willing	Sud-Est	Gressier	26-35 years old	Female		Married	University		Catholic		Employed		1 year	No			Yes	No	Not applicable (N/A)		Yes	1- MODERNA		Yes	To protect myself,To protect my Family				Yes	I trust science,I have been educated and informed		Not applicable (N/A)		Yes	Sometimes	No	No	No	No	No	Yes	Yes	No	No	Yes	Agree completely	Agree completely	Yes
Yes I consent	Yes I am willing	Nord	Cité soleil	18-25 years old	Female		Common-law	Professional		Voodooist		Self-employed	3	3 years and more	Yes	Asthma		Yes	I don't know	Not applicable (N/A)		Yes	2- JHONSON		Yes	For travel abroad		Not applicable (N/A)		Yes	I am afraid of the uncontrolled spread of the virus.		Not applicable (N/A)		Yes	Yes	I do not know any religious leaders		No	I don't know anyone	No	I don't know	I don't know any leaders (politicians, teachers, health care workers)	No	No	Yes	Agree completely	Agree completely	Yes
Yes I consent	Yes I am willing	Ouest	Léogane	36-45 years old	Female		Married	University		Protestant		Self-employed	4	1 year	No			Yes	Yes	I returned to the vaccination center		No			No			No fear of becoming seriously ill.,COVID-19 is not as serious as they say.,I am allergic to vaccines		No			I am allergic to vaccines		Sometimes	No	No	No	No	I don't know anyone	No	No	No	No	No	Yes	Not Agree	Agree	Yes
Yes I consent	Yes I am willing	Ouest	Léogane	46-55 years old	Female		Common-law	Professional		Catholic		Employed	3	3 years and more	No			No				No			No			To avoid contracting COVID-19 from the vaccine itself.,No fear of becoming seriously ill.,I do not believe in the effectiveness of the vaccine That's all,COVID-19 is not as serious as they say.		No			I don't believe in the effectiveness of the vaccine. That's all there is to it.		No	No	No	No	No	I don't know anyone	Not applicable (N/A)	No	No	No	No	Yes	Agree	Agree	Uncertain
Yes I consent	Yes I am willing	Sud-Est	Gressier	26-35 years old	Female		Single	University		Protestant		Employed		1 year	No			Yes	No	Not applicable (N/A)		No			Yes	To protect myself,To protect my Family,To protect my community				Yes	I trust science,I have been educated and informed		Not applicable (N/A)		Sometimes	Sometimes	No	No	No	No	No	No	No	No	No	Yes	Agree completely	Agree completely	Yes
Yes I consent	Yes I am willing	Ouest	Gressier	18-25 years old	Female		Married	Classical		Protestant		Self-employed		6 months	No			No				No			Yes	To protect myself,To protect my Family				Yes	I trust science,I have been educated and informed		Not applicable (N/A)		Yes	Sometimes	No	No	No	No	No	Yes	I don't know any leaders (politicians, teachers, health care workers)	No	No	No	Agree completely	Agree completely	Yes
Yes I consent	Yes I am willing	Sud-Est	Gressier	+ de 55 years old	Male		Common-law	Classical		Catholic		Employed		2 years	No			No				No			Yes	To protect myself,To protect my Family				Yes	I trust science		Not applicable (N/A)		Yes	Sometimes	No	No	No	No	No	Yes	I don't know any leaders (politicians, teachers, health care workers)	No	No	No	Agree completely	Agree completely	Yes
Yes I consent	Yes I am willing	Ouest	Gressier	46-55 years old	Female		Married	University		Catholic		Employed		1 year	No			Yes	No	Not applicable (N/A)		No			Yes	To protect myself,To protect my Family,To protect my community				Yes	I trust science		Not applicable (N/A)		Yes	Sometimes	No	No	No	No	No	Yes	No	No	No	Yes	Agree completely	Agree completely	Yes
Yes I consent	Yes I am willing	Ouest	Gressier	36-45 years old	Female		Married	University		Protestant		Employed		6 months	Yes	Hypertension		No				No			Yes	To protect myself,To protect my Family				Yes	I trust science		Not applicable (N/A)		Yes	Sometimes	No	No	No	No	No	Yes	I don't know any leaders (politicians, teachers, health care workers)	No	No	Yes	Agree	Agree completely	Yes
Yes I consent	Yes I am willing	Ouest	Gressier	46-55 years old	Female		Married	University		Protestant		Employed		1 year	No			Yes	No	Not applicable (N/A)		No			Yes	To protect myself,To protect my Family				Yes	I trust science,I have been educated and informed		Not applicable (N/A)		Yes	Sometimes	No	No	No	No	No	Yes	I don't know any leaders (politicians, teachers, health care workers)	No	No	Yes	Agree	Agree	Yes
Yes I consent	Yes I am willing	Ouest	Carrefour	26-35 years old	Male		Married	University		Catholic		Self-employed		6 months	No			Yes	No	Not applicable (N/A)		No			No			Because of side effects,I do not believe in the effectiveness of the vaccine That's all		No			Because of the side effects,I don't believe in the effectiveness of the vaccine. That's all there is to it.		No	Sometimes	No	No	No	No	No	No	I don't know any leaders (politicians, teachers, health care workers)	No	No	No	Not Agree	Not Agree	No
Yes I consent	Yes I am willing	Ouest	Carrefour	26-35 years old	Male		Single	Professional		Catholic		Self-employed		1 year	No			No				No			No			Because of side effects,I do not believe in the effectiveness of the vaccine That's all		No			Because of the side effects,I don't believe in the effectiveness of the vaccine. That's all there is to it.		No	No	No	No	No	No	No	Yes	I don't know any leaders (politicians, teachers, health care workers)	No	No	No	Not Agree	Not Agree	No
Yes I consent	Yes I am willing	Centre	Carrefour	36-45 years old	Female		Single	University		Protestant		Employed		1 year	No			No				No			No			Because of side effects,No fear of becoming seriously ill.,I do not believe in the effectiveness of the vaccine That's all		No			Because of the side effects,I don't believe in the effectiveness of the vaccine. That's all there is to it.		Sometimes	Sometimes	No	No	No	Yes	No	Yes	I don't know any leaders (politicians, teachers, health care workers)	No	No	No	Agree	Agree	No
Yes I consent	Yes I am willing	Ouest	Carrefour	+ de 55 years old	Male		Divorced	Classical		Catholic		Self-employed		6 months	No			No				No			No			Because of side effects,I need time to take the COVID-19 vaccine		Yes	I trust science		Because of the side effects		Sometimes	Sometimes	No	No	No	No	No	Yes	I don't know any leaders (politicians, teachers, health care workers)	No	No	No	Agree	Agree	Yes
Yes I consent	Yes I am willing	Ouest	Carrefour	26-35 years old	Male		Single	University		Catholic		Unemployed		6 months	No			No				No			No			Because of side effects,No fear of becoming seriously ill.		No			Because of the side effects,I don't believe in the effectiveness of the vaccine. That's all there is to it.		Sometimes	Sometimes	No	No	No	No	No	Yes	I don't know any leaders (politicians, teachers, health care workers)	No	No	No	Not Agree	Agree	Uncertain
Yes I consent	Yes I am willing	Ouest	Carrefour	36-45 years old	Female		Married	University		Protestant		Employed		1 year	No			No				Yes	1- MODERNA,3- PFIZER		No			Because of side effects,No fear of becoming seriously ill.		No			Because of the side effects,I don't believe in the effectiveness of the vaccine. That's all there is to it.		Sometimes	Sometimes	No	No	No	No	No	Yes	No	No	No	No	Not Agree	Not Agree	No
Yes I consent	Yes I am willing	Centre	Carrefour	36-45 years old	Female		Married	University		Catholic		Employed		1 year	No			No				No			No			Because of side effects,No fear of becoming seriously ill.		No			Because of the side effects,I don't believe in the effectiveness of the vaccine. That's all there is to it.		Sometimes	No	No	No	Yes	No	No	Yes	I don't know any leaders (politicians, teachers, health care workers)	No	No	No	Agree	Agree	No
Yes I consent	Yes I am willing	Ouest	Léogane	36-45 years old	Male		Single	Classical		Voodooist		Self-employed	6	3 years and more	No			I don't know		Not applicable (N/A)		No			No			Not applicable (N/A)		No			Not applicable (N/A)		No	No	I do not know any religious leaders		No	I don't know anyone	Not applicable (N/A)	No	I don't know any leaders (politicians, teachers, health care workers)	No	No	No	Not Agree	Not Agree	No
Yes I consent	Yes I am willing	Ouest	Léogane	18-25 years old	Male		Single	Classical		Protestant		Student	6	3 years and more	No			No				No			No			No fear of becoming seriously ill.		No			Because of the side effects		No	No	No	No	No	I don't know anyone	No	No	No	No	No	No	Not Agree	Not Agree	No
Yes I consent	Yes I am willing	Ouest	Carrefour	26-35 years old	Female		Single	University		Protestant		Self-employed		1 year	No			No				No			No			Because of side effects,I do not believe in the effectiveness of the vaccine That's all		No			Because of the side effects,I don't believe in the effectiveness of the vaccine. That's all there is to it.		Sometimes	Sometimes	No	No	Yes	No	No	Yes	I don't know any leaders (politicians, teachers, health care workers)	No	No	No	Not Agree	Not Agree	No
Yes I consent	Yes I am willing	Ouest	Léogane	36-45 years old	Female		Common-law	Classical		Other (specify)	No religion	Self-employed	4	Less than 6 months	No			Yes	No	Not applicable (N/A)		No			No			No fear of becoming seriously ill.		No			Because of the side effects		No	No	No	No	No	No	No	No	No	No	No	No	Not Agree	Not Agree	No
Yes I consent	Yes I am willing	Ouest	Carrefour	46-55 years old	Female		Widowed	Classical		Catholic		Self-employed		6 months	No			Yes	No	Not applicable (N/A)		No			No			Because of side effects,It is not a priority for me		No			Because of the side effects,I don't believe in the effectiveness of the vaccine. That's all there is to it.		Yes	Sometimes	No	No	Yes	No	No	Yes	No	No	No	No	Not Agree	Agree	No
Yes I consent	Yes I am willing	Ouest	Léogane	+ de 55 years old	Male		Widowed	Professional		Catholic		Unemployed	5	Less than 6 months	Yes	Other	Diabetes, hypertension	No				No			No			It is not a priority for me		No			I don't believe in the effectiveness of the vaccine. That's all there is to it.		No	No	No	No	No	No	No	No	No	No	No	No	Not Agree	Not Agree	Yes
Yes I consent	Yes I am willing	Ouest	Tabarre	46-55 years old	Female		Divorced	University		Protestant		Employed	5	6 months	Yes	Hypertension		No				Yes	1- MODERNA,4- ASTRAZENECA.		No			I need time to take the COVID-19 vaccine,Other (Specify)	Lack of information, too much doubt	I don't know					Sometimes	Sometimes	Yes		No	Yes	No	I don't know	Yes	No	No	Yes	Not Agree	Not Agree	Yes
Yes I consent	Yes I am willing	Ouest	Tabarre	26-35 years old	Male		Married	Professional		Catholic		Unemployed	5	1 year	No			Yes	Yes	Not applicable (N/A)		No			No			I do not believe in the effectiveness of the vaccine That's all,I don't need a vaccine because the virus is harmless.,Other (Specify)	Haiti does not have the virus	No			I don't believe in the virus. COVID-19 is not as serious as they say.,No need for a vaccine because the virus is harmless.		Sometimes	No	No	Not applicable (N/A)	No	I don't know anyone	No	Yes	Yes	No	No	No	Agree completely	Agree completely	Yes
Yes I consent	Yes I am willing	Ouest	Carrefour	36-45 years old	Male		Single	Classical		Catholic		Employed		2 years	No			No				No			No			Because of side effects,It is not a priority for me		No			Because of the side effects,I don't believe in the effectiveness of the vaccine. That's all there is to it.		No	Sometimes	No	No	No	No	No	No	I don't know any leaders (politicians, teachers, health care workers)	No	No	No	Agree	Agree	Uncertain
Yes I consent	Yes I am willing	Ouest	Tabarre	26-35 years old	Male		Common-law	Professional		Other (specify)	Christianist	Unemployed	5	2 years	No			Yes	Yes	Other (Specify)	I took anti pills	No			No			COVID-19 is not as serious as they say.,It is not a priority for me		I don't know					Sometimes	No	I do not know any religious leaders		No	No	No	Yes	No	No	No	Yes	Agree	Not Agree	Yes
Yes I consent	Yes I am willing	Nord-Est	Carrefour	+ de 55 years old	Female		Married	Classical		Catholic		Employed		1 year	Yes	Hypertension		No				No			No			Because of side effects,No fear of becoming seriously ill.		Yes	I trust science		Not applicable (N/A)		Yes	Sometimes	No	No	No	No	No	Yes	I don't know any leaders (politicians, teachers, health care workers)	No	No	Yes	Agree	Agree	Yes
Yes I consent	Yes I am willing	Ouest	Tabarre	18-25 years old	Male		Single	Professional		Voodooist		Self-employed	11	2 years	No			Yes	I don't know	Not applicable (N/A)		Yes	1- MODERNA		No			I do not believe in the effectiveness of the vaccine That's all,I need time to take the COVID-19 vaccine		No			Other (Specify)	The information given is not convincing enough.	Sometimes	Sometimes	No	Yes	Yes	Yes	Yes	I don't know	Yes	No	No	No	Not at all Agree	Not at all Agree	Uncertain
Yes I consent	Yes I am willing	Ouest	Tabarre	+ de 55 years old	Female		Married	Classical		Voodooist		Employed	8	Less than 6 months	Yes	Diabetes		Yes	Yes	Not applicable (N/A)		Yes	1- MODERNA		No			Not applicable (N/A)		I don't know					Yes	No	No	Not applicable (N/A)	Yes	No	Yes	I don't know	Yes	No	No	Yes	Agree	Agree	Uncertain
Yes I consent	Yes I am willing	Ouest	Tabarre	36-45 years old	Female		Divorced	Classical		Other (specify)	Christianist	Employed	7	Less than 6 months	Yes	Diabetes		Yes	No	Not applicable (N/A)		No			No			It is not a priority for me		No			I don't believe in the effectiveness of the vaccine. That's all there is to it.		Sometimes	Sometimes	I do not know any religious leaders		Yes	Yes	No	Yes	Yes	No	No	Yes	Not Agree	Not Agree	Uncertain
Yes I consent	Yes I am willing	Ouest	Tabarre	46-55 years old	Male		Divorced	Professional		Atheist		Self-employed	7	1 year	Yes	Diabetes		Yes	I don't know	Not applicable (N/A)		No			No			COVID-19 is not as serious as they say.,It is not a priority for me		I don't know					Sometimes	No	No	Not applicable (N/A)	No	No	No	Yes	No	No	No	Yes	Not at all Agree	Not at all Agree	Uncertain
Yes I consent	Yes I am willing	Ouest	Tabarre	36-45 years old	Female		Common-law	Professional		Catholic		Unemployed	5	6 months	No			Yes	I don't know	Not applicable (N/A)		No			No			It is not a priority for me,I do not wish to take the vaccine that is currently offered in Haiti.		I don't know					Sometimes	No	Yes		Yes	No	Not applicable (N/A)	No	No	No	No	No	Agree	Agree	Uncertain
Yes I consent	Yes I am willing	Ouest	Tabarre	46-55 years old	Male		Divorced	Classical		Protestant		Self-employed	10	1 year	Yes	Hypertension		Yes	Yes	Not applicable (N/A)		No			No			I do not wish to take the vaccine that is currently offered in Haiti.		No			My religious faith does not allow it,I don't believe that the vaccine is well preserved. (The cold chain is not safe)		Sometimes	No	No	Not applicable (N/A)	No	No	Not applicable (N/A)	Yes	Yes	No	No	Yes	Agree completely	Agree completely	Yes
Yes I consent	Yes I am willing	Ouest	Tabarre	26-35 years old	Female		Common-law	Classical		Protestant		Unemployed	11	1 year	No			I don't know		Not applicable (N/A)		Yes	1- MODERNA		No			No fear of becoming seriously ill.,COVID-19 is not as serious as they say.,I need time to take the COVID-19 vaccine		I don't know					Sometimes	No	No	No	No	Yes	No	Yes	Yes	No	No	No	Agree completely	Agree completely	Yes
Yes I consent	Yes I am willing	Ouest	Tabarre	46-55 years old	Female		Divorced	Classical		Catholic		Self-employed	12	6 months	Yes	Hypertension		Yes	I don't know	Not applicable (N/A)		Yes	1- MODERNA		Yes	To protect myself,To protect my Family				Yes	I trust science		Not applicable (N/A)		Sometimes	No	Yes		No	No	No	Yes	Yes	No	No	Yes	Agree	Agree	Yes
Yes I consent	Yes I am willing	Ouest	Tabarre	+ de 55 years old	Female		Divorced	Professional		Protestant		Self-employed	6	1 year	No			Yes	I don't know	Not applicable (N/A)		Yes	1- MODERNA,4- ASTRAZENECA.		Yes	To protect myself,To protect my Family,It is recommended by my Institution				Yes	I trust science,I am afraid of the uncontrolled spread of the virus.		Not applicable (N/A)		Sometimes	Sometimes	No	Not applicable (N/A)	No	Yes	Not applicable (N/A)	I don't know	Yes	No	No	Yes	Agree completely	Agree completely	Yes
Yes I consent	Yes I am willing	Ouest	Léogane	36-45 years old	Male		Single	Professional		Other (specify)		Employed	4	3 years and more	No			No				No			No			Because of side effects,COVID-19 is not as serious as they say.		No			Because of the side effects		No	No	No	No	No	No	No	No	No	No	No	No	Not Agree	Not Agree	Uncertain
Yes I consent	Yes I am willing	Ouest	Tabarre	36-45 years old	Female		Divorced	Classical		Catholic		Unemployed	5	1 year	No			Yes	I don't know	Not applicable (N/A)		Yes	1- MODERNA,4- ASTRAZENECA.		Yes	To protect myself,To protect my Family				Yes	I trust science		Not applicable (N/A)		Sometimes	Sometimes	Yes		No	No	Not applicable (N/A)	No	Yes	No	No	Yes	Agree completely	Agree completely	Yes
Yes I consent	Yes I am willing	Ouest	Tabarre	18-25 years old	Female		Single	University		Catholic		Employed	6	1 year	No			Yes	I don't know	Not applicable (N/A)		Yes	1- MODERNA,4- ASTRAZENECA.		Yes	To protect myself,To protect my Family,It is recommended by my Institution				Yes	Other (Specify)	Because the vaccine is preventive	Not applicable (N/A)		Sometimes	No	Yes		No	I don't know anyone	No	I don't know	Yes	No	No	Yes	Agree	Agree	Uncertain
Yes I consent	Yes I am willing	Ouest	Delmas	18-25 years old	Male		Single	Professional		Voodooist		Employed	3	3 years and more	No			Yes	Yes	I took some tea		No			No			Because of side effects		Yes	I trust science,I have been educated and informed		Because of the side effects		Yes	Yes	No	No	Yes	No	No	No	Yes	No	No	Yes	Agree	Agree	Uncertain
Yes I consent	Yes I am willing	Ouest	Pétion Ville	36-45 years old	Male		Married	University		Catholic		Employed	7	3 years and more	Yes	Hypertension		I don't know		I did not do anything		No			No			Because of side effects		Yes	I trust science		Because of the side effects		Yes	Yes	No	No	No	No	No	Yes	Yes	No	No	Yes	Agree	Agree	Yes
Yes I consent	Yes I am willing	Ouest	Croix des Bouquets	18-25 years old	Male		Married	University		Voodooist		Employed		3 years and more	No			Yes	Yes	I did not do anything		No			No			I am allergic to vaccines		I don't know					Sometimes	Sometimes	No	No	No	Yes	No	Yes	Yes	No	No	No	Agree	Agree	Yes
Yes I consent	Yes I am willing	Ouest	Croix des Bouquets	26-35 years old	Male		Single	Professional		Protestant		Employed		3 years and more	No			Yes	No	I did not do anything		No			No			Because of side effects		No			Because of the side effects,I have great confidence in my defense system,I am allergic to vaccines		Yes	No	No	No	No	No	Yes	Yes	Yes	No	No	No	Agree	Agree	No
Yes I consent	Yes I am willing	Ouest	Croix des Bouquets	46-55 years old	Female		Married	Classical		Catholic		Employed	6	6 months	No			Yes	Yes	I took some tea		Yes	1- MODERNA,2- JHONSON,3- PFIZER		Yes	To protect my Family,To protect my community,It is recommended by the health care worker,For travel abroad				Yes	I trust science,I have been educated and informed		Because of the side effects		Yes	No	No	Yes	No	Yes	No	Yes	Yes	No	No	Yes	Agree completely	Agree completely	Yes
Yes I consent	Yes I am willing	Ouest	Delmas	18-25 years old	Male		Single	Professional		Protestant		Unemployed	4	Less than 6 months	No			No				No			No			I do not wish to take the vaccine that is currently offered in Haiti.		I don't know					Sometimes	No	Yes		No	No	No	Yes	Yes	No	No	No	Not Agree	Not Agree	Uncertain
Yes I consent	Yes I am willing	Ouest	Croix des Bouquets	26-35 years old	Male		Single	University		Protestant		Employed	6	3 years and more	No			Yes	No	I did not do anything		Yes	1- MODERNA,2- JHONSON,3- PFIZER		No			Because of side effects		I don't know					No	No	No	No	No	Yes	No	Yes	Yes	No	No	Yes	Agree	Agree	Yes
Yes I consent	Yes I am willing	Ouest	Croix des Bouquets	26-35 years old	Female		Married	University		Atheist		Employed	5	3 years and more	No			Yes	Yes	I took some tea		No			No			Because of side effects,I do not believe in the effectiveness of the vaccine That's all		No			Because of the side effects		Sometimes	Sometimes	No	No	No	Yes	Yes	Yes	Yes	No	No	No	Not Agree	Agree	Yes
Yes I consent	Yes I am willing	Ouest	Croix des Bouquets	18-25 years old	Male		Single	Classical		Protestant		Employed	7	3 years and more	No			Yes	Yes	I took some tea		No			No			Because of side effects,No fear of becoming seriously ill.,It is not a priority for me		I don't know					No	No	No	No	No	No	No	Yes	Yes	No	No	Yes	Agree	Agree	Yes
Yes I consent	Yes I am willing	Ouest	Croix des Bouquets	26-35 years old	Male		Single	Professional		Protestant		Employed	4	3 years and more	No			Yes	No	I did not do anything		No			No			Because of side effects,I need time to take the COVID-19 vaccine		Yes	I trust science		Because of the side effects		No	No	No	No	Yes	Yes	No	Yes	Yes	Yes	No	No	Agree	Agree	Yes
Yes I consent	Yes I am willing	Ouest	Croix des Bouquets	18-25 years old	Male		Single	Classical		Catholic		Employed	5	Less than 6 months	No			No				No			No			Because of side effects,COVID-19 is not as serious as they say.		No			Because of the side effects		Yes	Sometimes	No	No	No	No	No	Yes	Yes	No	Yes	No	Agree	Agree	Yes
Yes I consent	Yes I am willing	Ouest	Croix des Bouquets	46-55 years old	Female		Married	University		Catholic		Employed	5	1 year	No			Yes	No	I took some tea		Yes	2- JHONSON,3- PFIZER		Yes	To protect myself		Because of side effects,No fear of becoming seriously ill.,I do not believe in the effectiveness of the vaccine That's all		No			Because of the side effects		Yes	Yes	No	No	No	No	No	Yes	Yes	No	No	No	Agree	Agree	No
Yes I consent	Yes I am willing	Ouest	Delmas	26-35 years old	Male		Single	University		Catholic		Employed	5	3 years and more	No			Yes	Yes	I took some tea		Yes	1- MODERNA,3- PFIZER		No			Because of side effects,My health condition does not allow it		Yes	I trust science		Because of the side effects		Yes	Yes	No	No	No	No	No	Yes	Yes	No	No	No	Agree	Agree	Uncertain
Yes I consent	Yes I am willing	Ouest	Léogane	26-35 years old	Female		Married	University		Catholic		Employed	1	Less than 6 months	No			I don't know		Not applicable (N/A)		Yes	1- MODERNA		No			Because of side effects,To avoid contracting COVID-19 from the vaccine itself.,I do not believe in the effectiveness of the vaccine That's all		No			Because of the side effects		Yes	No	I do not know any religious leaders		No	No	No	No	Yes	No	No	No	Not Agree	Not at all Agree	No
Yes I consent	Yes I am willing	Ouest	Léogane	36-45 years old	Female		Married	University		Catholic		Employed	3	1 year	No			No				Yes	1- MODERNA,3- PFIZER		No			Because of side effects,No fear of becoming seriously ill.,I believe in conspiracy theories		No			Because of the side effects		Sometimes	No	No	Not applicable (N/A)	No	I don't know anyone	No	No	No	No	No	No	Not Agree	Not at all Agree	Uncertain
Yes I consent	Yes I am willing	Ouest	Léogane	36-45 years old	Male		Married	University		Protestant		Employed	6	2 years	No			No				No			No			Because of side effects,I do not believe in the effectiveness of the vaccine That's all		No			Because of the side effects		Sometimes	No	No	Not applicable (N/A)	No	No	No	No	No	No	No	No	Not Agree	Agree	Yes
Yes I consent	Yes I am willing	Ouest	Léogane	46-55 years old	Male		Married	Classical		Protestant		Employed	4	3 years and more	No			Yes	No	Not applicable (N/A)		No			No			I do not believe in the effectiveness of the vaccine That's all,I need time to take the COVID-19 vaccine		No			Because of the side effects		Sometimes	Sometimes	No	No	No	No	No	Yes	I don't know any leaders (politicians, teachers, health care workers)	No	No	No	Agree completely	Agree completely	Uncertain
Yes I consent	Yes I am willing	Ouest	Léogane	36-45 years old	Female		Married	Professional		Other (specify)	No religion	Employed	3	3 years and more	No			No				No			No			Because of side effects,To avoid contracting COVID-19 from the vaccine itself.,COVID-19 is not as serious as they say.,Fear of injections (syringes),I don't need a vaccine because the virus is harmless.		I don't know					Sometimes	No	No	Not applicable (N/A)	No	I don't know anyone	No	No	No	No	No	No	Not Agree	Not Agree	Uncertain
Yes I consent	Yes I am willing	Ouest	Léogane	46-55 years old	Female		Married	Professional		Protestant		Employed	5	3 years and more	No			Yes	Yes	I did not do anything		No			No			Because of side effects		No			Because of the side effects		Sometimes	No	No	Not applicable (N/A)	No	I don't know anyone	Not applicable (N/A)	I don't know	No	No	No	No	Not Agree	Not Agree	Yes
Yes I consent	Yes I am willing	Sud-Est	Léogane	26-35 years old	Male		Common-law	Professional		Catholic		Employed	6	Less than 6 months	No			Yes	No	Not applicable (N/A)		No			No			Because of side effects		No			Because of the side effects		No	Yes	No	No	No	Yes	Not applicable (N/A)	Yes	Yes	No	No	No	Not Agree	Not at all Agree	Yes
Yes I consent	Yes I am willing	Ouest	Léogane	36-45 years old	Female		Common-law	Professional		Protestant		Employed	4	3 years and more	No			Yes	No	I did not do anything		No			No			To avoid contracting COVID-19 from the vaccine itself.,No fear of becoming seriously ill.,I do not believe in the effectiveness of the vaccine That's all,COVID-19 is not as serious as they say.,I am allergic to vaccines,My health condition does not allow it,I don't need a vaccine because the virus is harmless.,It is not a priority for me		No			Because of the side effects,I don't believe in the virus. COVID-19 is not as serious as they say.,I don't believe in the effectiveness of the vaccine. That's all there is to it.,No need for a vaccine because the virus is harmless.		No	No	I do not know any religious leaders		No	No	No	I don't know	No	No	No	No	Not at all Agree	Not at all Agree	Uncertain
Yes I consent	Yes I am willing	Nippes	Léogane	36-45 years old	Male		Single	Classical		Other (specify)	No religion	Employed	7	3 years and more	No			I don't know		Not applicable (N/A)		No			No			My health condition does not allow it		I don't know					Sometimes	No	I do not know any religious leaders		No	I don't know anyone	Not applicable (N/A)	No	No	No	No	Yes	Agree	Agree	Yes
Yes I consent	Yes I am willing	Ouest	Léogane	36-45 years old	Male		Married	Professional		Protestant		Employed	4	3 years and more	No			Yes	No	Not applicable (N/A)		No			No			I do not believe in the effectiveness of the vaccine That's all,Fear of injections (syringes),I believe in conspiracy theories,I think that the COVID-19 vaccine is not well stored. (The cold chain is not safe),It is not a priority for me		I don't know					Sometimes	Sometimes	No	No	No	Yes	No	Yes	Yes	No	No	No	Agree completely	Not at all Agree	No
Yes I consent	Yes I am willing	Ouest	Léogane	36-45 years old	Female		Married	University		Protestant		Employed	4	Less than 6 months	No			Yes	No	Not applicable (N/A)		No			No			Because of side effects,To avoid contracting COVID-19 from the vaccine itself.,No fear of becoming seriously ill.,I do not believe in the effectiveness of the vaccine That's all,COVID-19 is not as serious as they say.,Fear of injections (syringes),I believe in conspiracy theories,My health condition does not allow it,I don't need a vaccine because the virus is harmless.,It is not a priority for me		No			Because of the side effects,I don't believe in the virus. COVID-19 is not as serious as they say.,I believe in the conspiracy theory,No need for a vaccine because the virus is harmless.		No	No	No	Not applicable (N/A)	No	I don't know anyone	Not applicable (N/A)	No	No	No	No	No	Not at all Agree	Not at all Agree	Uncertain
Yes I consent	Yes I am willing	Grand’Anse	Léogane	46-55 years old	Male		Married	Professional		Catholic		Employed	11	2 years	No			No				No			No			It is not a priority for me		I don't know					No	No	I do not know any religious leaders		No	I don't know anyone	Not applicable (N/A)	I don't know	I don't know any leaders (politicians, teachers, health care workers)	No	No	No	Not Agree	Agree	Uncertain
Yes I consent	Yes I am willing	Ouest	Léogane	46-55 years old	Male		Single	Classical		Other (specify)	No religion	Employed	3	3 years and more	No			Yes	Yes	I did not do anything		No			No			My health condition does not allow it,I don't need a vaccine because the virus is harmless.,It is not a priority for me		I don't know					No	No	I do not know any religious leaders		No	No	No	Yes	I don't know any leaders (politicians, teachers, health care workers)	No	No	No	Not Agree	Not Agree	No
Yes I consent	Yes I am willing	Ouest	Léogane	36-45 years old	Female		Common-law	Professional		Other (specify)	No religion	Employed	2	2 years	No			I don't know		Not applicable (N/A)		No			No			Because of side effects		No			Because of the side effects		No	No	No	Not applicable (N/A)	No	No	No	No	No	No	No	No	Not Agree	Agree	Yes
Yes I consent	Yes I am willing	Ouest	Léogane	46-55 years old	Male		Common-law	Classical		Catholic		Employed	4	Less than 6 months	Yes	Diabetes		No				No			No			Because of side effects,My health condition does not allow it		No			I don't believe in the effectiveness of the vaccine. That's all there is to it.		No	No	I do not know any religious leaders		No	I don't know anyone	Not applicable (N/A)	No	I don't know any leaders (politicians, teachers, health care workers)	No	No	Yes	Not Agree	Not Agree	Yes
Yes I consent	Yes I am willing	Grand’Anse	Léogane	46-55 years old	Male		Married	Classical		Other (specify)	No religion	Employed	2	2 years	No			No				No			No			Because of side effects		No			No need for a vaccine because the virus is harmless.		No	No	No	No	No	No	No	No	No	No	No	No	Agree completely	Not Agree	Uncertain
Yes I consent	Yes I am willing	Sud-Est	Léogane	26-35 years old	Male		Married	University		Other (specify)	No religion	Employed	5	3 years and more	No			No				Yes	1- MODERNA,3- PFIZER		No			Because of side effects,COVID-19 is not as serious as they say.,I believe in conspiracy theories		No			I don't believe in the effectiveness of the vaccine. That's all there is to it.		Sometimes	Sometimes	I do not know any religious leaders		No	I don't know anyone	No	No	No	No	No	No	Not Agree	Not Agree	Yes
Yes I consent	Yes I am willing	Ouest	Léogane	18-25 years old	Male		Single	Classical		Catholic		Self-employed	5	3 years and more	No			No				No			No			COVID-19 is not as serious as they say.		No			I don't believe in the effectiveness of the vaccine. That's all there is to it.		No	No	No	Not applicable (N/A)	No	No	No	No	No	No	No	No	Not Agree	Not Agree	No
Yes I consent	Yes I am willing	Ouest	Delmas	26-35 years old	Female		Single	University		Protestant		Employed	3	6 months	Yes	Hypertension		Yes	No	Not applicable (N/A)		Yes	1- MODERNA,2- JHONSON		Yes	To protect myself,To protect my community				Yes	I trust science		Not applicable (N/A)		Yes	No	No	No	No	Yes	No	Yes	Yes	No	No	Yes	Agree completely	Agree completely	Yes
Yes I consent	Yes I am willing	Grand’Anse	Delmas	26-35 years old	Male		Single	University		Protestant		Employed	5	Less than 6 months	No			No				No			No			Other (Specify)	I am not sick	No			I don't believe in scientific progress		No	Sometimes	No	No	Yes	Yes	Yes	No	No	No	No	No	Agree completely	Not Agree	No
Yes I consent	Yes I am willing	Sud	Tabarre	18-25 years old	Male		Single	Professional		Protestant		Self-employed	7	1 year	No			No				No			No			Because of side effects		I don't know					Sometimes	Yes	I do not know any religious leaders		No	No	Yes	No	No	Yes	No	Yes	Not Agree	Agree completely	Uncertain
Yes I consent	Yes I am willing	Sud	Cité soleil	18-25 years old	Female		Single	University		Catholic		Student	3	Less than 6 months	Yes	Asthma		Yes	I don't know	Not applicable (N/A)		Yes	Not applicable (N/A)		No			Fear of injections (syringes),It is not a priority for me		I don't know					No	No	Yes		No	No	No	No	Yes	No	No	No	Not Agree	Agree completely	No
Yes I consent	Yes I am willing	Ouest	Delmas	26-35 years old	Female		Single	Professional		Other (specify)	Jehova's witness	Employed	4	3 years and more	No			No				Yes	1- MODERNA,2- JHONSON,3- PFIZER		Yes	To protect myself,To protect my Family,To protect my community				Yes	I have been educated and informed,I am afraid of the uncontrolled spread of the virus.		Not applicable (N/A)		Yes	No	Yes		No	No	No	No	Yes	No	No	Yes	Agree completely	Agree completely	Yes
Yes I consent	Yes I am willing	Ouest	Delmas	18-25 years old	Male		Single	University		Atheist		Employed	3	6 months	No			Yes	No	Not applicable (N/A)		Yes	1- MODERNA,2- JHONSON,3- PFIZER		Yes	Other (Specify)	I just take it	Not applicable (N/A)		I don't know					Sometimes	No	No	No	Yes	No	No	No	No	No	No	Yes	Agree	Agree	Yes
Yes I consent	Yes I am willing	Ouest	Cité soleil	26-35 years old	Female		Single	Professional		Protestant		Employed	2	Less than 6 months	No			Yes	I don't know	Not applicable (N/A)		Yes	2- JHONSON,4- ASTRAZENECA.		Yes	It is recommended by my Institution		I do not believe in the effectiveness of the vaccine That's all		No			I don't believe in the virus. COVID-19 is not as serious as they say.		No	No	No	Not applicable (N/A)	No	I don't know anyone	No	No	No	No	No	Yes	Agree completely	Agree	No
Yes I consent	Yes I am willing	Ouest	Port-au-Prince	18-25 years old	Female		Single	Professional		Other (specify)	Baptist	Student	6	2 years	Yes	Not applicable (N/A)		Yes	Yes	Not applicable (N/A)		No			Yes	Other (Specify)	I don't know	Not applicable (N/A)		Yes	Not applicable (N/A)		Not applicable (N/A)		Yes	No	No	No	No	Yes	No	No	Yes	No	No	No	Not Agree	Agree	Yes
Yes I consent	Yes I am willing	Ouest	Carrefour	26-35 years old	Female		Married	University		Protestant		Employed		1 year	No			Yes	No	Not applicable (N/A)		Yes	3- PFIZER		No			Because of side effects,It is not a priority for me		Yes	I trust science		Not applicable (N/A)		Yes	Sometimes	No	No	Yes	No	No	I don't know	No	No	No	Yes	Agree	Agree	Yes
Yes I consent	Yes I am willing	Sud	Delmas	26-35 years old	Female		Single	Professional		Protestant		Employed	8	6 months	No			No				No			No			To avoid contracting COVID-19 from the vaccine itself.,I do not believe in the effectiveness of the vaccine That's all,COVID-19 is not as serious as they say.		No			I don't believe in the effectiveness of the vaccine. That's all there is to it.		No	Yes	No	No	No	No	Yes	No	Yes	No	No	No	Not Agree	Not Agree	Yes
Yes I consent	Yes I am willing	Ouest	Pétion Ville	36-45 years old	Male		Common-law	Professional		Protestant		Self-employed	6	2 years	No			Yes	Yes	I did not do anything		Yes	1- MODERNA,2- JHONSON,3- PFIZER,4- ASTRAZENECA.		No			Because of side effects		No			I don't believe in scientific progress		Sometimes	Sometimes	I do not know any religious leaders		No	No	No	Yes	Yes	No	No	No	Not Agree	Not Agree	Uncertain
Yes I consent	Yes I am willing	Ouest	Delmas	26-35 years old	Male		Single	University		Catholic		Employed		Less than 6 months	Yes	Hypertension		No				No			No			No fear of becoming seriously ill.,It is not a priority for me		I don't know					No	No	No	No	No	No	No	No	No	No	No	Yes	Not Agree	Not Agree	Uncertain
Yes I consent	Yes I am willing	Ouest	Tabarre	36-45 years old	Male		Divorced	University		Voodooist		Self-employed	6	Less than 6 months	No			Yes	I don't know	Not applicable (N/A)		Yes	1- MODERNA,4- ASTRAZENECA.		Yes	For travel abroad		Not applicable (N/A)		I don't know					Sometimes	No	No	Yes	No	Yes	Yes	No	Yes	No	No	No	Not Agree	Not Agree	Uncertain
Yes I consent	Yes I am willing	Ouest	Carrefour	18-25 years old	Male		Single	University		Catholic		Student	4	3 years and more	No			Yes	No	Not applicable (N/A)		Yes	1- MODERNA,2- JHONSON		Yes	For travel abroad		Not applicable (N/A)		Yes	I trust science		Not applicable (N/A)		Sometimes	No	No	No	No	Yes	No	Yes	Yes	No	No	Yes	Agree	Agree	Yes
Yes I consent	Yes I am willing	Ouest	Léogane	46-55 years old	Female		Married	University		Protestant		Employed	3	Less than 6 months	No			Yes	No	Not applicable (N/A)		Yes	1- MODERNA,2- JHONSON,3- PFIZER		Yes	For travel abroad		Not applicable (N/A)		Yes	I have been educated and informed		Not applicable (N/A)		Sometimes	No	No	No	No	No	No	Yes	No	No	No	No	Agree	Agree	Yes
Yes I consent	Yes I am willing	Ouest	Léogane	36-45 years old	Female		Married	Professional		Protestant		Self-employed	5	Less than 6 months	Yes	Hypertension		Yes	No	Not applicable (N/A)		Yes	1- MODERNA,3- PFIZER		Yes	To protect myself,To protect my Family,For travel abroad				Yes	I trust science		Not applicable (N/A)		Sometimes	No	No	No	No	No	No	Yes	No	No	No	Yes	Agree	Agree	Yes
Yes I consent	Yes I am willing	Ouest	Gressier	26-35 years old	Male		Single	University		Protestant		Employed	4	3 years and more	No			I don't know		Not applicable (N/A)		Yes	1- MODERNA,3- PFIZER		Yes	To protect myself,For travel abroad				Yes	I have been educated and informed		Not applicable (N/A)		Sometimes	No	No	Yes	No	Yes	No	Yes	No	No	No	Yes	Agree	Agree	Yes
Yes I consent	Yes I am willing	Ouest	Léogane	36-45 years old	Female		Married	University		Protestant		Employed	5	1 year	No			Yes	No	Not applicable (N/A)		Yes	1- MODERNA,2- JHONSON,3- PFIZER,4- ASTRAZENECA.		Yes	To protect myself,To protect my Family,To protect my community,It is recommended by my Institution				Yes	I trust science,I have been educated and informed		Not applicable (N/A)		Sometimes	No	No	No	No	Yes	No	Yes	Yes	No	No	Yes	Agree completely	Agree completely	Yes
Yes I consent	Yes I am willing	Ouest	Léogane	36-45 years old	Female		Married	University		Protestant		Employed	3	2 years	No			Yes	No	Not applicable (N/A)		Yes	1- MODERNA,2- JHONSON,3- PFIZER,4- ASTRAZENECA.		Yes	To protect myself,To protect my Family,To protect my community,It is recommended by my Institution				Yes	I trust science		Not applicable (N/A)		Yes	No	No	No	No	Yes	No	Yes	Yes	No	No	Yes	Agree	Agree completely	Yes
Yes I consent	Yes I am willing	Ouest	Carrefour	36-45 years old	Female		Married	Classical		Catholic		Self-employed		1 year	No			No				No			No			Because of side effects,It is not a priority for me		No			Because of the side effects,I don't believe in the effectiveness of the vaccine. That's all there is to it.		No	Sometimes	No	No	No	No	No	No	I don't know any leaders (politicians, teachers, health care workers)	No	No	Yes	Agree	Agree	Yes
Yes I consent	Yes I am willing	Ouest	Léogane	36-45 years old	Male		Married	Professional		Catholic		Self-employed	6	6 months	No			No				Yes	1- MODERNA,3- PFIZER		Yes	For travel abroad		Not applicable (N/A)		Yes	I trust science		Not applicable (N/A)		Sometimes	No	No	No	No	Yes	No	Yes	Yes	No	No	Yes	Agree	Agree	Yes
Yes I consent	Yes I am willing	Ouest	Léogane	36-45 years old	Female		Single	University		Catholic		Employed	4	3 years and more	No			Yes	No	Not applicable (N/A)		Yes	1- MODERNA,2- JHONSON,3- PFIZER		Yes	It is recommended by my Institution		Not applicable (N/A)		Yes	I trust science,I have been educated and informed		Not applicable (N/A)		Yes	No	No	No	No	Yes	No	Yes	Yes	No	No	Yes	Agree	Agree	Yes
Yes I consent	Yes I am willing	Ouest	Léogane	36-45 years old	Female		Married	University		Protestant		Employed	4	2 years	No			Yes	No	Not applicable (N/A)		Yes	1- MODERNA,3- PFIZER		Yes	To protect myself,It is recommended by my Institution				Yes	I trust science,I have been educated and informed		Not applicable (N/A)		Yes	No	No	No	No	No	No	No	No	No	No	Yes	Agree	Agree	Yes
Yes I consent	Yes I am willing	Ouest	Léogane	46-55 years old	Female		Married	Professional		Catholic		Self-employed	4	Less than 6 months	No			Yes	No	Not applicable (N/A)		Yes	1- MODERNA,3- PFIZER		Yes	For travel abroad		Not applicable (N/A)		Yes	I trust science,I have been educated and informed		Not applicable (N/A)		Yes	No	No	No	No	No	No	Yes	Yes	No	No	Yes	Agree	Agree	Yes
Yes I consent	Yes I am willing	Ouest	Léogane	18-25 years old	Male		Single	Classical		Protestant		Student	5	Less than 6 months	No			I don't know		Not applicable (N/A)		Yes	1- MODERNA		Yes	For travel abroad		Not applicable (N/A)		I don't know					Yes	No	No	Not applicable (N/A)	No	No	No	No	No	No	No	No	Agree	Agree	Yes
Yes I consent	Yes I am willing	Ouest	Tabarre	36-45 years old	Female		Divorced	Classical		Catholic		Self-employed	6	6 months	No			Yes	No	Not applicable (N/A)		Yes	1- MODERNA		No			I need time to take the COVID-19 vaccine,I don't need a vaccine because the virus is harmless.		I don't know					Sometimes	Sometimes	No	Not applicable (N/A)	No	Yes	Not applicable (N/A)	I don't know	Yes	No	No	Yes	Agree	Agree	Uncertain
Yes I consent	Yes I am willing	Ouest	Léogane	18-25 years old	Female		Single	University		Catholic		Student	5	Less than 6 months	No			No				Yes	1- MODERNA,3- PFIZER		Yes	For travel abroad		Not applicable (N/A)		Yes	I trust science		Not applicable (N/A)		Yes	No	No	No	No	Yes	No	Yes	Yes	No	No	Yes	Agree	Agree	Yes
Yes I consent	Yes I am willing	Ouest	Tabarre	26-35 years old	Male		Single	Classical		Other (specify)	Christian	Employed	7	2 years	No			Yes	No	Not applicable (N/A)		Yes	1- MODERNA		No			It is not a priority for me,I do not wish to take the vaccine that is currently offered in Haiti.		No			I don't believe in the effectiveness of the vaccine. That's all there is to it.		Sometimes	No	I do not know any religious leaders		No	I don't know anyone	Not applicable (N/A)	Yes	Yes	No	No	No	Agree completely	Agree completely	Yes
Yes I consent	Yes I am willing	Ouest	Tabarre	26-35 years old	Female		Married	Professional		Voodooist		Employed	6	1 year	No			I don't know		Not applicable (N/A)		No			No			My religion does not allow it,It is not a priority for me		No			I don't believe in the effectiveness of the vaccine. That's all there is to it.		Sometimes	No	No	Yes	Yes	Yes	Yes	No	Yes	No	No	No	Not at all Agree	Not at all Agree	Uncertain
Yes I consent	Yes I am willing	Ouest	Léogane	36-45 years old	Female		Married	Professional		Protestant		Employed	6	3 years and more	No			I don't know		Not applicable (N/A)		Yes	1- MODERNA		Yes	For travel abroad		Not applicable (N/A)		Yes	Not applicable (N/A)		Not applicable (N/A)		No	No	No	No	No	No	No	Yes	Yes	No	No	Yes	Agree	Agree	Yes
Yes I consent	Yes I am willing	Ouest	Léogane	26-35 years old	Female		Single	University		Catholic		Unemployed	3	Less than 6 months	No			Yes	No	Not applicable (N/A)		Yes	1- MODERNA,2- JHONSON,3- PFIZER		Yes	To protect myself,To protect my Family,To protect my community				Yes	I have been educated and informed,I am afraid of the uncontrolled spread of the virus.		Not applicable (N/A)		Yes	Sometimes	Yes		Yes	Yes	No	Yes	Yes	No	No	Yes	Agree	Agree	Yes
Yes I consent	Yes I am willing	Ouest	Tabarre	26-35 years old	Male		Married	Professional		Catholic		Self-employed	6	2 years	No			Yes	I don't know	Not applicable (N/A)		Yes	1- MODERNA		No			I do not wish to take the vaccine that is currently offered in Haiti.		I don't know					Sometimes	No	No	Not applicable (N/A)	No	Yes	Not applicable (N/A)	Yes	No	No	No	Yes	Agree	Agree	Yes
Yes I consent	Yes I am willing	Ouest	Tabarre	26-35 years old	Female		Common-law	Classical		Voodooist		Student	8	1 year	No			No				No			No			Not applicable (N/A)		No			I don't believe in the effectiveness of the vaccine. That's all there is to it.		Sometimes	No	No	Not applicable (N/A)	No	Yes	Not applicable (N/A)	Yes	No	No	No	No	Not at all Agree	Agree	Yes
Yes I consent	Yes I am willing	Ouest	Tabarre	26-35 years old	Female		Common-law	Classical		Protestant		Employed	6	1 year	No			I don't know		Not applicable (N/A)		Yes	1- MODERNA		No			I need time to take the COVID-19 vaccine,I do not wish to take the vaccine that is currently offered in Haiti.		I don't know					Sometimes	Sometimes	No	Not applicable (N/A)	No	I don't know anyone	Not applicable (N/A)	I don't know	No	No	No	No	Agree	Agree	Yes
Yes I consent	Yes I am willing	Ouest	Tabarre	26-35 years old	Male		Common-law	Professional		Voodooist		Employed	7	2 years	No			Yes	Yes	Not applicable (N/A)		No			No			My religion does not allow it		No			I don't believe in the effectiveness of the vaccine. That's all there is to it.		Sometimes	No	No	Yes	Yes	Yes	Yes	I don't know	Yes	No	No	No	Not at all Agree	Not at all Agree	Uncertain
Yes I consent	Yes I am willing	Nord	Pétion Ville	18-25 years old	Female		Single	Professional		Protestant		Employed	3	Less than 6 months	No			I don't know		Not applicable (N/A)		No			No			Other (Specify)	No reason	I don't know					Sometimes	Sometimes	No	No	No	No	No	Yes	Yes	No	No	No	Not at all Agree	Not at all Agree	Uncertain
Yes I consent	Yes I am willing	Sud	Pétion Ville	18-25 years old	Female		Single	Professional		Protestant		Unemployed	2	1 year	No			No				No			No			I think that the COVID-19 vaccine is not well stored. (The cold chain is not safe),Other (Specify)	I don't know	I don't know					Sometimes	No	No	No	No	No	No	No	Yes	No	No	No	Not at all Agree	Not at all Agree	Uncertain
Yes I consent	Yes I am willing	Ouest	Delmas	26-35 years old	Male		Married	University		Other (specify)	Jehova's witness	Employed	2	1 year	No			Yes	No	Not applicable (N/A)		Yes	1- MODERNA,2- JHONSON,3- PFIZER		Yes	To protect myself,To protect my Family,To protect my community				Yes	I have been educated and informed		Not applicable (N/A)		Yes	No	No	No	No	No	No	No	No	No	No	No	Agree	Agree	Uncertain
Yes I consent	Yes I am willing	Ouest	Port-au-Prince	26-35 years old	Male		Single	University		Other (specify)	Believer	Employed	2	Less than 6 months	No			Yes	No	Not applicable (N/A)		Yes	1- MODERNA,2- JHONSON,3- PFIZER		Yes	To protect myself,To protect my community,For travel abroad				Yes	I trust science,I have been educated and informed		Not applicable (N/A)		Sometimes	Sometimes	I do not know any religious leaders		No	No	No	Yes	Yes	No	No	No	Agree	Agree	Uncertain
Yes I consent	Yes I am willing	Ouest	Port-au-Prince	46-55 years old	Female		Single	University		Catholic		Employed	2	1 year	No			Yes	No	Not applicable (N/A)		Yes	1- MODERNA,3- PFIZER		Yes	To protect myself,Other (Specify)	Not applicable (N/A)			Yes	I trust science		Not applicable (N/A)		Yes	No	Yes		No	Yes	No	Yes	Yes	No	No	Yes	Agree	Not at all Agree	Yes
Yes I consent	Yes I am willing	Nord	Delmas	36-45 years old	Male		Common-law	Classical		Catholic		Self-employed	3	Less than 6 months	No			No				No			Yes	To protect myself,To protect my Family,To protect my community				Yes	I am afraid of the uncontrolled spread of the virus.		Not applicable (N/A)		Yes	Yes	Yes		No	Yes	No	Yes	Yes	No	No	No	Agree	Agree	Yes
Yes I consent	Yes I am willing	Ouest	Tabarre	18-25 years old	Female		Single	University		Protestant		Student	7	1 year	No			Yes	I don't know	Not applicable (N/A)		Yes	1- MODERNA,4- ASTRAZENECA.		No			I do not wish to take the vaccine that is currently offered in Haiti.		I don't know					Sometimes	No	No	Not applicable (N/A)	No	Yes	Not applicable (N/A)	I don't know	Yes	No	No	No	Agree	Agree	Uncertain
Yes I consent	Yes I am willing	Ouest	Pétion Ville	26-35 years old	Female		Single	Professional		Catholic		Employed	5	6 months	No			No				Yes	1- MODERNA,2- JHONSON,3- PFIZER		Yes	To protect myself,To protect my Family,To protect my community				Yes	I trust science,I have been educated and informed,I am afraid of the uncontrolled spread of the virus.		Not applicable (N/A)		Yes	Yes	Yes		No	Yes	No	Yes	Yes	No	No	Yes	Agree completely	Agree completely	Yes
Yes I consent	Yes I am willing	Ouest	Tabarre	46-55 years old	Male		Divorced	Professional		Voodooist		Self-employed	8	2 years	No			Yes	I don't know	Not applicable (N/A)		No			No			My religion does not allow it,It is not a priority for me		No			I don't believe in the effectiveness of the vaccine. That's all there is to it.		Sometimes	No	No	Yes	Yes	Yes	Yes	No	I don't know any leaders (politicians, teachers, health care workers)	No	No	No	Not at all Agree	Not at all Agree	Uncertain
Yes I consent	Yes I am willing	Ouest	Delmas	26-35 years old	Male		Single	University		Catholic		Employed	11	2 years	No			No				Yes	2- JHONSON,3- PFIZER		Yes	To protect myself,To protect my Family,To protect my community				Yes	I trust science,I have been educated and informed,I am afraid of the uncontrolled spread of the virus.		Not applicable (N/A)		Yes	Yes	No	No	No	Yes	No	Yes	Yes	No	No	Yes	Agree	Agree	Yes
Yes I consent	Yes I am willing	Ouest	Delmas	36-45 years old	Male		Married	Other (specify)	No religion	Other (specify)	No religion	Employed	3	6 months	No			No				Yes	1- MODERNA,2- JHONSON,3- PFIZER		Yes	To protect myself		Not applicable (N/A)		I don't know					Yes	Yes	Yes		No	Yes	No	Yes	Yes	No	No	Yes	Agree	Agree	Yes
Yes I consent	Yes I am willing	Ouest	Delmas	46-55 years old	Female		Widowed	University		Protestant		Employed	3	6 months	No			No				Yes	1- MODERNA,3- PFIZER		Yes	Other (Specify)	Administrative reason	Not applicable (N/A)		No			I don't believe in the effectiveness of the vaccine. That's all there is to it.		Yes	No	I do not know any religious leaders		No	Yes	Not applicable (N/A)	I don't know	I don't know any leaders (politicians, teachers, health care workers)	No	No	No	Not Agree	Not at all Agree	Uncertain
Yes I consent	Yes I am willing	Ouest	Croix des Bouquets	46-55 years old	Female		Married	Professional		Catholic		Self-employed	1	Less than 6 months	No			No				Yes	1- MODERNA,2- JHONSON		Yes	To protect myself		Not applicable (N/A)		I don't know					Sometimes	Sometimes	No	No	No	Yes	No	No	I don't know any leaders (politicians, teachers, health care workers)	No	No	No	Agree	Agree	Uncertain
Yes I consent	Yes I am willing	Ouest	Léogane	36-45 years old	Male		Married	Professional		Protestant		Employed	6	1 year	No			I don't know		Not applicable (N/A)		No			Yes	It is recommended by my Institution		Not applicable (N/A)		Yes	I trust science,I have been educated and informed		Not applicable (N/A)		Yes	No	No	No	No	Yes	No	I don't know	No	No	No	Yes	Agree	Agree	Yes
Yes I consent	Yes I am willing	Ouest	Croix des Bouquets	36-45 years old	Female		Single	University		Protestant		Employed	2	6 months	No			Yes	No	Not applicable (N/A)		Yes	1- MODERNA,2- JHONSON		Yes	To protect myself,To protect my Family,For travel abroad				Yes	I trust science,I have been educated and informed,I am afraid of the uncontrolled spread of the virus.		Not applicable (N/A)		Yes	No	No	Yes	No	Yes	Yes	No	Yes	No	No	No	Agree completely	Agree completely	Yes
Yes I consent	Yes I am willing	Ouest	Pétion Ville	26-35 years old	Female		Single	University		Voodooist		Self-employed	11	Less than 6 months	No			No				Yes	1- MODERNA,2- JHONSON,3- PFIZER		Yes	To protect myself,For travel abroad				Yes	I am afraid of the uncontrolled spread of the virus.		Not applicable (N/A)		Sometimes	Sometimes	I do not know any religious leaders		No	Yes	Yes	Yes	Yes	No	No	Yes	Agree	Agree	Uncertain
Yes I consent	Yes I am willing	Ouest	Léogane	36-45 years old	Male		Single	University		Catholic		Employed	1	3 years and more	No			Yes	No	Not applicable (N/A)		Yes	1- MODERNA		Yes	It is recommended by my Institution		Not applicable (N/A)		Yes	I trust science,I have been educated and informed		Not applicable (N/A)		No	No	No	No	No	I don't know anyone	No	No	No	No	No	Yes	Agree	Agree	Yes
Yes I consent	Yes I am willing	Ouest	Delmas	36-45 years old	Female		Married	Professional		Other (specify)	Jehova's witness	Employed	3	Less than 6 months	No			I don't know		Not applicable (N/A)		Yes	1- MODERNA,2- JHONSON		Yes	To protect myself,To protect my Family,To protect my community				Yes	I have been educated and informed		Not applicable (N/A)		Yes	No	No	No	No	No	No	No	Yes	No	No	Yes	Agree	Agree	Yes
Yes I consent	Yes I am willing	Ouest	Léogane	26-35 years old	Female		Married	University		Protestant		Employed	4	3 years and more	Yes	Asthma		No				Yes	1- MODERNA		Yes	It is recommended by my Institution		Not applicable (N/A)		Yes	I trust science		Not applicable (N/A)		Yes	No	No	No	No	No	No	Yes	I don't know any leaders (politicians, teachers, health care workers)	No	No	Yes	Agree	Agree	Yes
Yes I consent	Yes I am willing	Ouest	Delmas	36-45 years old	Female		Married	University		Catholic		Self-employed	4	1 year	No			I don't know		Not applicable (N/A)		No			Yes	To protect myself,To protect my Family,To protect my community,For travel abroad				Yes	I have been educated and informed,I am afraid of the uncontrolled spread of the virus.		Not applicable (N/A)		Yes	No	No	No	No	Yes	Not applicable (N/A)	Yes	Yes	No	No	Yes	Agree completely	Agree completely	Yes
Yes I consent	Yes I am willing	Ouest	Croix des Bouquets	18-25 years old	Female		Single	University		Other (specify)	Jehova's witness	Student	6	Less than 6 months	No			Yes	Yes	I took some tea		Yes	1- MODERNA,2- JHONSON		Yes	To protect myself		Not applicable (N/A)		Yes	I trust science,I have been educated and informed,I am afraid of the uncontrolled spread of the virus.		Not applicable (N/A)		Sometimes	No	Yes		No	Yes	No	Yes	Yes	No	No	Yes	Agree	Agree	Yes
Yes I consent	Yes I am willing	Ouest	Delmas	36-45 years old	Male		Married	University		Protestant		Employed	6	Less than 6 months	No			No				Yes	1- MODERNA,2- JHONSON,3- PFIZER		Yes	To protect myself,To protect my Family,For travel abroad				I don't know					Yes	Yes	No	No	No	Yes	Yes	No	Yes	No	No	No	Not Agree	Agree	Yes
Yes I consent	Yes I am willing	Ouest	Gressier	36-45 years old	Male		Married	University		Other (specify)	No religion	Employed	2	3 years and more	No			No				Yes	1- MODERNA,3- PFIZER		Yes	It is recommended by my Institution		Not applicable (N/A)		I don't know					No	No	No	No	No	No	No	No	No	No	No	Yes	Agree	Agree	Yes
Yes I consent	Yes I am willing	Ouest	Léogane	26-35 years old	Female		Single	University		Protestant		Employed	4	2 years	No			No				Yes	1- MODERNA		Yes	It is recommended by my Institution		Not applicable (N/A)		Yes	I have been educated and informed		Not applicable (N/A)		Yes	No	No	No	No	Yes	No	No	I don't know any leaders (politicians, teachers, health care workers)	No	No	Yes	Agree	Agree	Yes
Yes I consent	Yes I am willing	Nippes	Delmas	+ de 55 years old	Male		Single	Never been to school		Catholic		Unemployed	1	Less than 6 months	No			No				No			Yes	Other (Specify)	I just take it	Not applicable (N/A)		Yes	Other (Specify)	Because I have nothing	Not applicable (N/A)		Yes	Yes	Yes		No	Yes	Not applicable (N/A)	Yes	No	No	No	Yes	Agree completely	Agree completely	Uncertain
Yes I consent	Yes I am willing	Ouest	Cité soleil	26-35 years old	Female		Married	Professional		Protestant		Employed	8	Less than 6 months	Yes	Hypertension		Yes	I don't know	Not applicable (N/A)		Yes	1- MODERNA,2- JHONSON		Yes	For travel abroad,It is recommended by my Institution				Yes	I have been educated and informed		Not applicable (N/A)		Yes	Yes	I do not know any religious leaders		No	I don't know anyone	Not applicable (N/A)	No	Yes	No	No	Yes	Agree completely	Agree completely	Yes
Yes I consent	Yes I am willing	Ouest	Cité soleil	46-55 years old	Male		Married	Professional		Protestant		Self-employed	7	3 years and more	Yes	Diabetes		I don't know		Not applicable (N/A)		Yes	2- JHONSON		Yes	It is recommended by my Institution		Not applicable (N/A)		I don't know					Sometimes	Sometimes	No	Not applicable (N/A)	No	I don't know anyone	Not applicable (N/A)	I don't know	I don't know any leaders (politicians, teachers, health care workers)	No	No	Yes	Agree	Agree	Yes
Yes I consent	Yes I am willing	Ouest	Port-au-Prince	26-35 years old	Female		Single	Classical		Catholic		Self-employed	8	Less than 6 months	No			Yes	No	Not applicable (N/A)		Yes	1- MODERNA,2- JHONSON,3- PFIZER		Yes	To protect myself,To protect my Family,To protect my community,For travel abroad				Yes	I trust science,I have been educated and informed,I am afraid of the uncontrolled spread of the virus.		Not applicable (N/A)		Yes	Yes	Yes		Yes	Yes	Yes	Yes	Yes	No	No	Yes	Agree completely	Agree completely	Yes
Yes I consent	Yes I am willing	Ouest	Cité soleil	36-45 years old	Male		Single	Professional		Protestant		Employed	7	6 months	No			Yes	No	Not applicable (N/A)		Yes	1- MODERNA,2- JHONSON		Yes	To protect myself,To protect my Family,To protect my community,For travel abroad				Yes	I trust science,I have been educated and informed,I am afraid of the uncontrolled spread of the virus.		I don't believe that the vaccine is well preserved. (The cold chain is not safe),Not applicable (N/A)		Sometimes	Sometimes	No	No	No	I don't know anyone	Not applicable (N/A)	I don't know	I don't know any leaders (politicians, teachers, health care workers)	No	No	No	Not Agree	Not Agree	Uncertain
Yes I consent	Yes I am willing	Centre	Delmas	36-45 years old	Male		Married	University		Catholic		Employed	3	Less than 6 months	No			Yes	Yes	I took some tea		Yes	1- MODERNA		Yes	To protect my Family,To protect my community,It is recommended by the health care worker,For travel abroad				I don't know					Yes	Yes	No	No	No	Yes	No	Yes	Yes	No	No	No	Agree completely	Agree completely	Yes
Yes I consent	Yes I am willing	Ouest	Tabarre	26-35 years old	Male		Common-law	Professional		Catholic		Employed	4	1 year	No			Yes	No	Not applicable (N/A)		Yes	1- MODERNA		Yes	To protect myself,To protect my Family,It is recommended by my Institution				Yes	I trust science		Not applicable (N/A)		Sometimes	No	No	Not applicable (N/A)	No	No	No	I don't know	Yes	No	No	No	Agree	Agree	Uncertain
Yes I consent	Yes I am willing	Ouest	Tabarre	+ de 55 years old	Female		Married	University		Protestant		Employed	6	6 months	Yes	Hypertension		Yes	I don't know	Not applicable (N/A)		Yes	1- MODERNA		Yes	For travel abroad		Not applicable (N/A)		Yes	I have been educated and informed		Not applicable (N/A)		Yes	No	Yes		No	I don't know anyone	No	No	Yes	No	No	Yes	Agree completely	Agree completely	Yes
Yes I consent	Yes I am willing	Ouest	Léogane	46-55 years old	Female		Married	University		Protestant		Employed	7	1 year	No			Yes	No	Not applicable (N/A)		Yes	3- PFIZER		Yes	For travel abroad,It is recommended by my Institution				Yes	I trust science,I have been educated and informed		Not applicable (N/A)		Yes	No	No	No	No	No	No	Yes	No	No	No	Yes	Agree	Agree	Yes
Yes I consent	Yes I am willing	Sud	Léogane	36-45 years old	Female		Married	University		Catholic		Employed	4	3 years and more	No			No				Yes	1- MODERNA,3- PFIZER		Yes	It is recommended by my Institution		Not applicable (N/A)		Yes	I have been educated and informed		Not applicable (N/A)		Yes	No	No	No	No	No	No	Yes	Yes	No	No	Yes	Agree	Agree	Yes
Yes I consent	Yes I am willing	Ouest	Tabarre	46-55 years old	Female		Divorced	Classical		Atheist		Self-employed	6	1 year	No			Yes	I don't know	Not applicable (N/A)		Yes	1- MODERNA		Yes	For travel abroad		Not applicable (N/A)		Yes	I have been educated and informed		Not applicable (N/A)		Yes	No	I do not know any religious leaders		No	Yes	Not applicable (N/A)	I don't know	Yes	No	No	Yes	Agree	Agree	Yes
Yes I consent	Yes I am willing	Ouest	Léogane	26-35 years old	Female		Single	University		Protestant		Employed	4	3 years and more	No			I don't know		Not applicable (N/A)		Yes	1- MODERNA,3- PFIZER		Yes	It is recommended by my Institution		Not applicable (N/A)		I don't know					Sometimes	No	No	No	No	Yes	No	I don't know	I don't know any leaders (politicians, teachers, health care workers)	No	No	Yes	Agree	Agree	Yes
Yes I consent	Yes I am willing	Ouest	Léogane	36-45 years old	Male		Married	University		Protestant		Employed	6	2 years	No			Yes	No	Not applicable (N/A)		Yes	1- MODERNA,3- PFIZER		Yes	It is recommended by my Institution		Not applicable (N/A)		Yes	I have been educated and informed		Not applicable (N/A)		Yes	No	No	No	No	Yes	No	No	I don't know any leaders (politicians, teachers, health care workers)	No	No	Yes	Agree	Agree	Yes
Yes I consent	Yes I am willing	Ouest	Tabarre	46-55 years old	Male		Married	Classical		Voodooist		Self-employed	11	1 year	Yes	Hypertension		Yes	No	I did not do anything		Yes	1- MODERNA		Yes	For travel abroad		Not applicable (N/A)		I don't know					Sometimes	No	No	Yes	No	Yes	Yes	I don't know	No	No	No	Yes	Not Agree	Not Agree	Uncertain
Yes I consent	Yes I am willing	Ouest	Léogane	36-45 years old	Female		Married	University		Other (specify)	No religion	Employed	4	2 years	No			I don't know		Not applicable (N/A)		Yes	1- MODERNA,3- PFIZER		Yes	It is recommended by my Institution		Not applicable (N/A)		No			I believe in the conspiracy theory		Sometimes	No	No	No	No	No	No	No	No	No	No	No	Not Agree	Not Agree	Yes
Yes I consent	Yes I am willing	Nippes	Léogane	36-45 years old	Male		Single	University		Catholic		Employed	1	3 years and more	No			I don't know		Not applicable (N/A)		Yes	1- MODERNA,3- PFIZER		Yes	It is recommended by my Institution		Not applicable (N/A)		Yes	I have been educated and informed		Not applicable (N/A)		Sometimes	No	No	No	No	Yes	No	Yes	No	No	No	Yes	Agree	Agree	Yes
Yes I consent	Yes I am willing	Ouest	Tabarre	36-45 years old	Female		Married	Professional		Catholic		Employed	6	1 year	Yes	Diabetes		Yes	No	Not applicable (N/A)		Yes	1- MODERNA		Yes	To protect my Family,It is recommended by my Institution				Yes	I trust science		Not applicable (N/A)		Sometimes	Sometimes	No	Not applicable (N/A)	No	Yes	No	Yes	Yes	No	No	Yes	Agree	Agree	Yes
Yes I consent	Yes I am willing	Ouest	Léogane	46-55 years old	Female		Married	Professional		Catholic		Self-employed	4	Less than 6 months	No			Yes	No	Not applicable (N/A)		Yes	1- MODERNA,3- PFIZER		Yes	For travel abroad		Not applicable (N/A)		Yes	I have been educated and informed		Not applicable (N/A)		Yes	Yes	Yes		No	No	No	Yes	No	No	No	Yes	Agree	Agree	Yes
Yes I consent	Yes I am willing	Ouest	Léogane	26-35 years old	Female		Single	University		Protestant		Unemployed	5	Less than 6 months	No			Yes	No	Not applicable (N/A)		Yes	1- MODERNA,3- PFIZER		Yes	For travel abroad		Not applicable (N/A)		Yes	I have been educated and informed		Not applicable (N/A)		Yes	No	No	No	No	Yes	No	Yes	No	No	No	Yes	Agree	Agree	Yes
Yes I consent	Yes I am willing	Ouest	Léogane	36-45 years old	Female		Married	Professional		Protestant		Unemployed	3	Less than 6 months	No			Yes	No	Not applicable (N/A)		Yes	1- MODERNA,3- PFIZER		Yes	For travel abroad		Not applicable (N/A)		Yes	I have been educated and informed		Not applicable (N/A)		Yes	No	No	No	No	Yes	No	Yes	No	No	No	Yes	Agree	Agree	Yes
Yes I consent	Yes I am willing	Ouest	Léogane	18-25 years old	Male		Single	Classical		Catholic		Unemployed	4	Less than 6 months	No			I don't know		Not applicable (N/A)		Yes	1- MODERNA		Yes	For travel abroad		Not applicable (N/A)		I don't know					Sometimes	No	I do not know any religious leaders		No	No	No	I don't know	No	No	No	Yes	Agree	Agree	Yes
Yes I consent	Yes I am willing	Ouest	Carrefour	26-35 years old	Female		Married	University		Protestant		Employed		Less than 6 months	No			No				No			No			Because of side effects,I do not believe in the effectiveness of the vaccine That's all		No			Because of the side effects,I don't believe in the effectiveness of the vaccine. That's all there is to it.		Sometimes	Sometimes	No	No	No	No	No	I don't know	I don't know any leaders (politicians, teachers, health care workers)	No	No	No	Not Agree	Not Agree	No
Yes I consent	Yes I am willing	Artibonite	Carrefour	36-45 years old	Male		Divorced	Classical		Catholic		Employed		1 year	No			No				No			No			Because of side effects,It is not a priority for me		No			Because of the side effects,I don't believe in the effectiveness of the vaccine. That's all there is to it.		No	No	No	No	No	No	No	Yes	No	No	No	Yes	Agree	Agree	No
Yes I consent	Yes I am willing	Ouest	Carrefour	36-45 years old	Female		Married	University		Catholic		Employed		6 months	No			Yes	No	Not applicable (N/A)		No			No			Because of side effects,No fear of becoming seriously ill.,It is not a priority for me		No			Because of the side effects,I don't believe in the effectiveness of the vaccine. That's all there is to it.		No	Sometimes	No	No	No	No	No	No	No	No	No	Yes	Agree	Agree	No
Yes I consent	Yes I am willing	Ouest	Carrefour	36-45 years old	Male		Common-law	Classical		Catholic		Employed		1 year	No			No				No			No			Because of side effects,It is not a priority for me		No			Because of the side effects,I don't believe in the effectiveness of the vaccine. That's all there is to it.		Sometimes	Sometimes	No	No	No	No	No	No	No	No	No	Yes	Not Agree	Not Agree	No
Yes I consent	Yes I am willing	Grand’Anse	Carrefour	36-45 years old	Male		Divorced	Classical		Catholic		Self-employed		6 months	No			No				No			No			Because of side effects,I do not believe in the effectiveness of the vaccine That's all		I don't know					Sometimes	Sometimes	No	No	No	No	No	I don't know	No	No	No	No	Not Agree	Not Agree	No
Yes I consent	Yes I am willing	Centre	Carrefour	26-35 years old	Female		Common-law	Classical		Catholic		Employed		1 year	No			No				No			No			Because of side effects,I do not believe in the effectiveness of the vaccine That's all		No			Because of the side effects,I have great confidence in my defense system		No	No	No	No	No	I don't know anyone	No	No	I don't know any leaders (politicians, teachers, health care workers)	No	No	No	Not Agree	Not Agree	No
Yes I consent	Yes I am willing	Ouest	Carrefour	18-25 years old	Female		Single	University		Protestant		Student		1 year	No			No				No			No			Because of side effects,No fear of becoming seriously ill.		I don't know					No	Sometimes	No	No	Yes	No	No	I don't know	I don't know any leaders (politicians, teachers, health care workers)	No	Yes	No	Agree	Agree	No
Yes I consent	Yes I am willing	Ouest	Carrefour	26-35 years old	Male		Married	University		Protestant		Employed		2 years	No			No				No			No			Because of side effects,I do not believe in the effectiveness of the vaccine That's all,I am allergic to vaccines		I don't know					Sometimes	Sometimes	No	No	Yes	No	No	No	No	No	No	Yes	Agree	Agree	No
Yes I consent	Yes I am willing	Grand’Anse	Carrefour	26-35 years old	Female		Married	University		Other (specify)	Jehova's witness	Employed		1 year	No			Yes	No	Not applicable (N/A)		Yes	1- MODERNA		Yes	To protect myself,To protect my Family,To protect my community				Yes	I trust science		Not applicable (N/A)		Sometimes	Sometimes	No	No	Yes	No	No	Yes	No	No	No	Yes	Agree completely	Agree completely	Yes
Yes I consent	Yes I am willing	Ouest	Carrefour	26-35 years old	Female		Single	University		Protestant		Employed		1 year	No			No				No			Yes	To protect myself,To protect my Family				Yes	I trust science		Not applicable (N/A)		Sometimes	Sometimes	No	No	Yes	Yes	No	I don't know	I don't know any leaders (politicians, teachers, health care workers)	No	No	Yes	Agree completely	Agree completely	Yes
Yes I consent	Yes I am willing	Grand’Anse	Carrefour	36-45 years old	Female		Married	University		Protestant		Employed		1 year	Yes	Hypertension		No				Yes	1- MODERNA		Yes	To protect myself,To protect my Family,To protect my community				Yes	I trust science,I have been educated and informed		Not applicable (N/A)		Sometimes	No	No	No	No	No	Yes	Yes	No	No	No	Yes	Agree completely	Agree completely	Yes
Yes I consent	Yes I am willing	Ouest	Tabarre	46-55 years old	Female		Widowed	Professional		Catholic		Self-employed	7	1 year	Yes	Hypertension		Yes	I don't know	Not applicable (N/A)		No			No			I do not wish to take the vaccine that is currently offered in Haiti.		I don't know					Sometimes	No	No	Not applicable (N/A)	No	No	Not applicable (N/A)	I don't know	No	No	No	Yes	Agree	Agree	Uncertain
Yes I consent	Yes I am willing	Artibonite	Carrefour	26-35 years old	Female		Single	University		Catholic		Employed		6 months	No			No				Yes	1- MODERNA		Yes	To protect myself,To protect my Family				Yes	I trust science,I have been educated and informed		Not applicable (N/A)		No	No	No	No	No	No	No	Yes	No	No	No	Yes	Agree completely	Agree completely	Yes
Yes I consent	Yes I am willing	Ouest	Tabarre	18-25 years old	Male		Single	Classical		Atheist		Student	5	2 years	No			I don't know		Not applicable (N/A)		No			No			It is not a priority for me,I do not wish to take the vaccine that is currently offered in Haiti.		I don't know					No	No	No	Yes	Yes	Yes	Yes	I don't know	I don't know any leaders (politicians, teachers, health care workers)	No	No	No	Not Agree	Not Agree	Uncertain
Yes I consent	Yes I am willing	Nippes	Carrefour	46-55 years old	Male		Common-law	Classical		Protestant		Employed		6 months	No			No				No			Yes	To protect myself,To protect my community				Yes	I trust science		Not applicable (N/A)		Sometimes	Sometimes	No	No	Yes	No	No	Yes	I don't know any leaders (politicians, teachers, health care workers)	No	No	Yes	Agree	Agree	Yes
Yes I consent	Yes I am willing	Artibonite	Croix des Bouquets	18-25 years old	Female		Common-law	Professional		Voodooist		Self-employed	2	1 year	Yes	Hypertension		Yes	Yes	Not applicable (N/A)		Yes	1- MODERNA,2- JHONSON		Yes	For travel abroad		Not applicable (N/A)		I don't know					Yes	Sometimes	I do not know any religious leaders		No	Yes	Not applicable (N/A)	Yes	Yes	No	No	No	Not Agree	Agree	Uncertain
Yes I consent	Yes I am willing	Nord	Carrefour	46-55 years old	Male		Common-law	Classical		Catholic		Employed		1 year	No			No				No			Yes	To protect myself,To protect my Family,To protect my community				Yes	I trust science		Not applicable (N/A)		Yes	No	No	No	Yes	No	No	Yes	I don't know any leaders (politicians, teachers, health care workers)	No	No	Yes	Agree	Agree	Yes
Yes I consent	Yes I am willing	Ouest	Tabarre	26-35 years old	Male		Single	Professional		Voodooist		Employed	5	2 years	No			I don't know		Not applicable (N/A)		No			No			I do not believe in the effectiveness of the vaccine That's all		No			Other (Specify)	In a short time we were given a Vaccine	Sometimes	No	No	Yes	Yes	Yes	Yes	Yes	I don't know any leaders (politicians, teachers, health care workers)	No	No	No	Not Agree	Not Agree	Uncertain
Yes I consent	Yes I am willing	Artibonite	Carrefour	36-45 years old	Female		Married	Professional		Catholic		Employed		1 year	No			Yes	No	Not applicable (N/A)		No			Yes	To protect myself,To protect my Family,To protect my community				Yes	I trust science		Not applicable (N/A)		Yes	Sometimes	No	No	Yes	No	No	Yes	No	No	No	Yes	Agree completely	Agree	Yes
Yes I consent	Yes I am willing	Ouest	Tabarre	36-45 years old	Male		Common-law	Classical		Catholic		Self-employed	9	6 months	No			I don't know		Not applicable (N/A)		Yes	1- MODERNA		Yes	To protect myself		Not applicable (N/A)		Yes	Other (Specify)	Because the Corona virus is worldwide and the vaccines are uniform	Not applicable (N/A)		Sometimes	Sometimes	No	Not applicable (N/A)	No	Yes	Not applicable (N/A)	I don't know	Yes	No	No	Yes	Agree completely	Agree completely	Yes
Yes I consent	Yes I am willing	Sud-Est	Carrefour	26-35 years old	Female		Married	University		Catholic		Self-employed		1 year	No			No				No			Yes	To protect myself,To protect my Family				Yes	I trust science		Not applicable (N/A)		Yes	No	No	No	No	No	No	Yes	I don't know any leaders (politicians, teachers, health care workers)	No	No	Yes	Agree completely	Agree completely	Yes
Yes I consent	Yes I am willing	Grand’Anse	Carrefour	36-45 years old	Female		Single	Classical		Catholic		Employed		1 year	No			Yes	No	Not applicable (N/A)		No			Yes	To protect myself,To protect my community				Yes	I trust science		Not applicable (N/A)		Sometimes	No	No	No	No	No	No	Yes	No	No	No	Yes	Agree	Agree	Yes
Yes I consent	Yes I am willing	Ouest	Tabarre	+ de 55 years old	Male		Married	University		Protestant		Employed	8	6 months	Yes	Diabetes		Yes	I don't know	Not applicable (N/A)		Yes	1- MODERNA,4- ASTRAZENECA.		Yes	To protect myself,For travel abroad				Yes	I trust science		Not applicable (N/A)		Sometimes	No	No	Yes	No	Yes	Not applicable (N/A)	Yes	Yes	No	No	Yes	Agree	Agree	Yes
Yes I consent	Yes I am willing	Ouest	Delmas	36-45 years old	Female		Single	Never been to school		Catholic		Unemployed	5	Less than 6 months	No			Yes	Yes	I did not do anything		Yes	1- MODERNA,2- JHONSON,4- ASTRAZENECA.		Yes	To protect myself,To protect my Family,To protect my community				No			I don't believe in the virus. COVID-19 is not as serious as they say.		No	No	Yes		No	Yes	No	Yes	Yes	No	Yes	No	Not Agree	Not Agree	No
Yes I consent	Yes I am willing	Ouest	Carrefour	36-45 years old	Female		Married	University		Other (specify)	Jehova's witness	Employed		6 months	No			No				Yes	1- MODERNA		Yes	To protect myself,To protect my Family				Yes	I trust science		Not applicable (N/A)		Sometimes	No	No	No	No	No	No	Yes	No	Yes	No	Yes	Agree completely	Agree completely	Yes
Yes I consent	Yes I am willing	Ouest	Léogane	46-55 years old	Female		Married	Professional		Protestant		Self-employed	3	1 year	No			Yes	No	Not applicable (N/A)		Yes	1- MODERNA,3- PFIZER		Yes	For travel abroad		Not applicable (N/A)		Yes	I have been educated and informed		Not applicable (N/A)		Yes	No	No	No	No	No	No	Yes	Yes	No	No	Yes	Agree	Agree	Yes
Yes I consent	Yes I am willing	Ouest	Tabarre	26-35 years old	Male		Common-law	Classical		Protestant		Self-employed	5	6 months	No			I don't know		Not applicable (N/A)		Yes	1- MODERNA		Yes	To protect myself		Not applicable (N/A)		Yes	I trust science		Not applicable (N/A)		Sometimes	No	No	Not applicable (N/A)	No	No	Not applicable (N/A)	No	Yes	No	No	Yes	Agree completely	Agree completely	Yes
Yes I consent	Yes I am willing	Ouest	Tabarre	18-25 years old	Female		Single	Classical		Catholic		Unemployed	6	6 months	No			I don't know		Not applicable (N/A)		Yes	1- MODERNA		Yes	To protect myself,To protect my Family				Yes	I have been educated and informed		Not applicable (N/A)		Sometimes	No	No	Not applicable (N/A)	No	Yes	Not applicable (N/A)	I don't know	No	No	No	Yes	Agree	Agree	Yes
Yes I consent	Yes I am willing	Ouest	Cité soleil	+ de 55 years old	Female		Common-law	Professional		Voodooist		Self-employed	6	Less than 6 months	Yes	Obesity		I don't know		Not applicable (N/A)		Yes	1- MODERNA		Yes	For travel abroad		Not applicable (N/A)		I don't know					Sometimes	Sometimes	No	Yes	No	Yes	No	I don't know	No	No	No	Yes	Agree	Agree	Uncertain
Yes I consent	Yes I am willing	Ouest	Tabarre	26-35 years old	Female		Single	University		Catholic		Student	5	6 months	No			I don't know		Not applicable (N/A)		Yes	1- MODERNA		Yes	For travel abroad		Not applicable (N/A)		Yes	I trust science,I have been educated and informed		Not applicable (N/A)		Sometimes	Sometimes	No	Not applicable (N/A)	No	Yes	Not applicable (N/A)	Yes	Yes	No	No	Yes	Agree	Agree	Yes
Yes I consent	Yes I am willing	Ouest	Cité soleil	26-35 years old	Male		Common-law	Professional		Other (specify)	Freemasonry	Employed	9	1 year	No			Yes	I don't know	Not applicable (N/A)		Yes	2- JHONSON		Yes	It is recommended by my Institution		Not applicable (N/A)		I don't know					Sometimes	Sometimes	No	Not applicable (N/A)	No	I don't know anyone	No	I don't know	Yes	No	No	Yes	Agree	Agree	Uncertain
Yes I consent	Yes I am willing	Ouest	Cité soleil	26-35 years old	Male		Common-law	University		Atheist		Employed		1 year	Yes	Diabetes		Yes	I don't know	Not applicable (N/A)		Yes	1- MODERNA,3- PFIZER		Yes	It is recommended by my Institution		Not applicable (N/A)		Yes	I have been educated and informed		Not applicable (N/A)		Yes	Yes	I do not know any religious leaders		No	I don't know anyone	Not applicable (N/A)	I don't know	Yes	No	No	Yes	Agree completely	Agree completely	Yes
Yes I consent	Yes I am willing	Ouest	Cité soleil	26-35 years old	Female		Common-law	Classical		Other (specify)	Double religious affiliation, Catholic and VodYessant	Employed	12	6 months	No			I don't know		Not applicable (N/A)		No			No			It is not a priority for me		I don't know					No	No	No	No	No	No	No	No	No	No	No	No	Not at all Agree	Not at all Agree	Uncertain
Yes I consent	Yes I am willing	Ouest	Delmas	36-45 years old	Male		Common-law	Classical		Protestant		Self-employed	7	6 months	No			I don't know		Not applicable (N/A)		Yes	1- MODERNA		Yes	For travel abroad		Not applicable (N/A)		I don't know					Sometimes	No	No	Yes	No	Yes	Not applicable (N/A)	I don't know	No	No	No	No	Not Agree	Not Agree	Uncertain
Yes I consent	Yes I am willing	Ouest	Delmas	46-55 years old	Male		Divorced	Classical		Protestant		Self-employed	6	1 year	No			I don't know		Not applicable (N/A)		Yes	1- MODERNA,4- ASTRAZENECA.		Yes	To protect myself,To protect my Family,It is recommended by my Institution				Yes	I trust science		Not applicable (N/A)		Sometimes	Sometimes	No	Yes	No	No	Not applicable (N/A)	I don't know	I don't know any leaders (politicians, teachers, health care workers)	No	No	Yes	Agree	Agree	Uncertain
Yes I consent	Yes I am willing	Ouest	Port-au-Prince	46-55 years old	Male		Divorced	Professional		Catholic		Self-employed	2	6 months	Yes	Hypertension		No				Yes	1- MODERNA,3- PFIZER		Yes	To protect myself,To protect my Family,To protect my community,It is recommended by the Government,				Yes	I have been educated and informed		Not applicable (N/A)		Yes	Yes	No	No	No	No	No	Yes	Yes	No	No	Yes	Agree	Agree	Yes
Yes I consent	Yes I am willing	Ouest	Delmas	26-35 years old	Female		Single	University		Voodooist		Employed	4	2 years	Yes	Hypertension		Yes	Yes	I took some tea		Yes	2- JHONSON,3- PFIZER		Yes	To protect myself,To protect my community,For travel abroad				I don't know					Yes	Sometimes	I do not know any religious leaders		No	Yes	Not applicable (N/A)	Yes	Yes	No	No	Yes	Agree	Agree	Uncertain
Yes I consent	Yes I am willing	Nord	Port-au-Prince	18-25 years old	Female		Married	Professional		Catholic		Employed	3	Less than 6 months	No			I don't know		Not applicable (N/A)		Yes	1- MODERNA,2- JHONSON		Yes	It is recommended by my Institution		Not applicable (N/A)		I don't know					Sometimes	Sometimes	Yes		No	Yes	Not applicable (N/A)	I don't know	Yes	No	No	No	Not Agree	Not Agree	Uncertain
Yes I consent	Yes I am willing	Ouest	Carrefour	36-45 years old	Male		Married	Classical		Catholic		Self-employed		1 year	No			No				No			Yes	To protect myself,To protect my Family				Yes	I trust science		Not applicable (N/A)		Yes	Sometimes	No	No	Yes	No	No	Yes	No	No	No	Yes	Agree completely	Agree completely	Yes
Yes I consent	Yes I am willing	Ouest	Cité soleil	18-25 years old	Female		Single	University		Protestant		Student	2	3 years and more	No			Yes	No	Not applicable (N/A)		No			No			It is not a priority for me		I don't know					Sometimes	No	No	No	No	No	No	I don't know	No	No	No	No	Not at all Agree	Agree	Uncertain
Yes I consent	Yes I am willing	Ouest	Delmas	18-25 years old	Female		Single	Professional		Catholic		Self-employed	7	1 year	No			I don't know		Not applicable (N/A)		No			No			COVID-19 is not as serious as they say.		I don't know					Sometimes	No	No	Not applicable (N/A)	No	Yes	No	No	Yes	No	No	Yes	Agree	Agree	Yes
Yes I consent	Yes I am willing	Ouest	Delmas	26-35 years old	Female		Common-law	Professional		Voodooist		Unemployed	8	2 years	No			No				No			No			I am allergic to vaccines,It is not a priority for me		I don't know					Sometimes	Sometimes	No	Yes	Yes	I don't know anyone	Yes	I don't know	I don't know any leaders (politicians, teachers, health care workers)	No	No	No	Not Agree	Not Agree	Uncertain
Yes I consent	Yes I am willing	Ouest	Delmas	36-45 years old	Male		Common-law	Professional		Catholic		Unemployed	5	2 years	No			No				No			No			I think that the COVID-19 vaccine is not well stored. (The cold chain is not safe),I do not wish to take the vaccine that is currently offered in Haiti.		I don't know					Sometimes	No	No	Not applicable (N/A)	No	I don't know anyone	No	No	I don't know any leaders (politicians, teachers, health care workers)	No	No	No	Not at all Agree	Not at all Agree	Uncertain
Yes I consent	Yes I am willing	Ouest	Delmas	+ de 55 years old	Female		Divorced	Never been to school		Voodooist		Unemployed	12	2 years	Yes	Diabetes		Yes	I don't know	Not applicable (N/A)		No			No			My religion does not allow it		No			I don't believe in the effectiveness of the vaccine. That's all there is to it.		Sometimes	No	No	Yes	Yes	Yes	Yes	No	No	No	No	No	Not at all Agree	Not at all Agree	Yes
Yes I consent	Yes I am willing	Ouest	Delmas	36-45 years old	Male		Common-law	Professional		Protestant		Unemployed	8	1 year	No			Yes	I don't know	Not applicable (N/A)		No			No			No fear of becoming seriously ill.,It is not a priority for me		No			I don't believe in the virus. COVID-19 is not as serious as they say.		Sometimes	No	No	No	No	No	Yes	No	I don't know any leaders (politicians, teachers, health care workers)	No	No	No	Not at all Agree	Not Agree	Uncertain
Yes I consent	Yes I am willing	Sud	Carrefour	26-35 years old	Male		Married	Classical		Catholic		Employed		2 years	No			No				No			Yes	To protect myself,To protect my Family				Yes	I trust science		Not applicable (N/A)		Yes	Sometimes	No	No	No	No	No	Yes	No	No	No	Yes	Agree completely	Agree completely	Yes
Yes I consent	Yes I am willing	Ouest	Carrefour	46-55 years old	Female		Common-law	Classical		Catholic		Employed		1 year	No			No				Yes	1- MODERNA		Yes	To protect myself,To protect my Family				Yes	I trust science		Not applicable (N/A)		Sometimes	Sometimes	No	No	Yes	No	No	Yes	No	No	No	No	Agree	Agree	Yes
Yes I consent	Yes I am willing	Ouest	Delmas	18-25 years old	Female		Single	Professional		Catholic		Student	7	1 year	No			Yes	I don't know	Not applicable (N/A)		No			No			I need time to take the COVID-19 vaccine,I don't need a vaccine because the virus is harmless.		No			I don't believe that the vaccine is well preserved. (The cold chain is not safe)		Sometimes	No	I do not know any religious leaders		Yes	No	Not applicable (N/A)	I don't know	I don't know any leaders (politicians, teachers, health care workers)	No	No	No	Not Agree	Not Agree	Uncertain
Yes I consent	Yes I am willing	Ouest	Carrefour	36-45 years old	Male		Divorced	University		Catholic		Employed		1 year	No			No				No			Yes	To protect myself,To protect my Family,To protect my community				Yes	I trust science		Not applicable (N/A)		No	Sometimes	No	No	Yes	No	No	Yes	I don't know any leaders (politicians, teachers, health care workers)	No	No	No	Agree	Agree	Yes
Yes I consent	Yes I am willing	Ouest	Delmas	36-45 years old	Male		Married	Professional		Other (specify)	Adventist	Student	6	2 years	No			I don't know		Not applicable (N/A)		No			No			Not applicable (N/A)		No			Not applicable (N/A)		Sometimes	No	No	Yes	No	I don't know anyone	Yes	I don't know	Yes	No	No	No	Not Agree	Not Agree	Uncertain
Yes I consent	Yes I am willing	Ouest	Carrefour	36-45 years old	Male		Single	University		Protestant		Employed		1 year	No			No				No			Yes	To protect myself,To protect my Family				Yes	I trust science		Not applicable (N/A)		Yes	Sometimes	No	No	No	No	No	Yes	I don't know any leaders (politicians, teachers, health care workers)	No	No	Yes	Agree completely	Agree completely	Yes
Yes I consent	Yes I am willing	Ouest	Delmas	26-35 years old	Male		Common-law	Classical		Other (specify)	Jehova's witness	Student	7	3 years and more	No			I don't know		Not applicable (N/A)		No			No			My religion does not allow it,It is not a priority for me		No			I don't believe in the virus. COVID-19 is not as serious as they say.		Sometimes	No	I do not know any religious leaders		Yes	Yes	Not applicable (N/A)	No	I don't know any leaders (politicians, teachers, health care workers)	No	No	Yes	Agree	Not Agree	Uncertain
Yes I consent	Yes I am willing	Ouest	Delmas	46-55 years old	Male		Divorced	University		Protestant		Employed	5	2 years	Yes	Hypertension		Yes	I don't know	Not applicable (N/A)		No			No			I will take it if I have to pay		I don't know					Sometimes	No	No	Not applicable (N/A)	No	Yes	Not applicable (N/A)	No	No	No	No	No	Not at all Agree	Not Agree	Yes
Yes I consent	Yes I am willing	Ouest	Delmas	36-45 years old	Female		Single	University		Other (specify)	Adventist	Self-employed	3	Less than 6 months	No			No				No			No			Because of side effects,To avoid contracting COVID-19 from the vaccine itself.,I am allergic to vaccines,I believe in conspiracy theories,I do not wish to take the vaccine that is currently offered in Haiti.		No			I don't believe in the virus. COVID-19 is not as serious as they say.,I don't believe in the effectiveness of the vaccine. That's all there is to it.,I am allergic to vaccines		Yes	Yes	Yes		No	No	No	Yes	Yes	No	No	No	Not Agree	Not at all Agree	No
Yes I consent	Yes I am willing	Ouest	Delmas	36-45 years old	Female		Single	University		Other (specify)	Not at all	Self-employed	2	3 years and more	Yes	Asthma		Yes	No	Not applicable (N/A)		Yes	1- MODERNA,2- JHONSON,3- PFIZER		No			Other (Specify)	Stop messing with us	I don't know					Yes	No	I do not know any religious leaders		No	Yes	Yes	No	No	No	No	No	Not at all Agree	Not at all Agree	No
Yes I consent	Yes I am willing	Artibonite	Delmas	46-55 years old	Male		Widowed	University		Other (specify)	Spiritualist	Employed	7	1 year	Yes	Hypertension		Yes	Yes	I took some tea		Yes	Not applicable (N/A)		No			Not applicable (N/A)		No			Not applicable (N/A)		Yes	No	No	No	No	Yes	Yes	No	No	No	No	No	Not at all Agree	Not at all Agree	No
Yes I consent	Yes I am willing	Grand’Anse	Carrefour	26-35 years old	Female		Single	University		Protestant		Employed		1 year	No			No				No			Yes	To protect myself,To protect my Family,To protect my community				Yes	I trust science		Not applicable (N/A)		Sometimes	Sometimes	No	No	Yes	No	No	Yes	No	No	No	No	Agree completely	Agree completely	Yes
Yes I consent	Yes I am willing	Ouest	Carrefour	26-35 years old	Female		Married	University		Other (specify)	Jehova's witness	Employed		1 year	No			No				Yes	1- MODERNA		Yes	To protect myself,To protect my Family,To protect my community				Yes	I trust science		Not applicable (N/A)		Yes	Sometimes	No	No	Yes	No	No	Yes	No	No	No	Yes	Agree completely	Agree completely	Yes
Yes I consent	Yes I am willing	Artibonite	Carrefour	46-55 years old	Male		Married	Classical		Catholic		Employed		6 months	No			No				Yes	1- MODERNA		Yes	To protect myself,To protect my Family,To protect my community				Yes	I trust science		Not applicable (N/A)		Yes	Sometimes	No	No	No	No	No	Yes	I don't know any leaders (politicians, teachers, health care workers)	No	No	Yes	Agree completely	Agree completely	Yes
Yes I consent	Yes I am willing	Ouest	Carrefour	46-55 years old	Male		Married	University		Catholic		Employed		1 year	No			No				No			Yes	To protect myself,To protect my Family,To protect my community				Yes	I trust science		Not applicable (N/A)		Yes	Sometimes	No	No	No	No	No	Yes	No	No	No	Yes	Agree	Agree	Yes
Yes I consent	Yes I am willing	Ouest	Carrefour	36-45 years old	Female		Married	Classical		Catholic		Employed		6 months	No			Yes	No	Not applicable (N/A)		No			Yes	To protect myself,To protect my Family,To protect my community				Yes	I trust science		Not applicable (N/A)		Yes	Sometimes	No	No	No	No	No	Yes	No	No	No	No	Agree completely	Agree	Yes
Yes I consent	Yes I am willing	Ouest	Delmas	26-35 years old	Male		Single	University		Atheist		Student	7	2 years	No			Yes	I don't know	Not applicable (N/A)		No			No			I do not wish to take the vaccine that is currently offered in Haiti.		No			I don't believe that the vaccine is well preserved. (The cold chain is not safe)		Sometimes	No	No	Not applicable (N/A)	No	I don't know anyone	Not applicable (N/A)	I don't know	I don't know any leaders (politicians, teachers, health care workers)	No	No	Yes	Agree	Not Agree	Yes
Yes I consent	Yes I am willing	Ouest	Delmas	36-45 years old	Male		Common-law	Professional		Atheist		Unemployed	9	2 years	No			Yes	No	Not applicable (N/A)		No			No			I do not believe in the effectiveness of the vaccine That's all		No			I don't believe in the effectiveness of the vaccine. That's all there is to it.,I don't believe that the vaccine is well preserved. (The cold chain is not safe)		No	No	No	Not applicable (N/A)	No	No	Not applicable (N/A)	No	I don't know any leaders (politicians, teachers, health care workers)	No	No	Yes	Agree completely	Agree completely	Uncertain
Yes I consent	Yes I am willing	Artibonite	Carrefour	36-45 years old	Male		Married	Classical		Catholic		Employed		1 year	No			No				No			Yes	To protect myself,To protect my Family,To protect my community				Yes	I trust science		Not applicable (N/A)		Yes	No	No	No	Yes	No	No	Yes	No	No	No	Yes	Agree	Agree	Yes
Yes I consent	Yes I am willing	Ouest	Cité soleil	18-25 years old	Male		Single	Professional		Other (specify)	No religion	Student	5	3 years and more	No			No				No			No			Because of side effects,I do not believe in the effectiveness of the vaccine That's all		No			Because of the side effects,I have great confidence in my defense system		No	No	No	Yes	No	Yes	No	No	Yes	No	No	No	Not at all Agree	Not at all Agree	No
Yes I consent	Yes I am willing	Sud-Est	Delmas	+ de 55 years old	Male		Widowed	Never been to school		Voodooist		Self-employed	7	Less than 6 months	Yes	Hypertension		Yes	No	Not applicable (N/A)		No			No			Because of side effects		I don't know					Sometimes	No	I do not know any religious leaders		No	Yes	Yes	I don't know	Yes	No	No	No	Not at all Agree	Not at all Agree	No
Yes I consent	Yes I am willing	Sud-Est	Delmas	26-35 years old	Female		Single	University		Protestant		Student	4	Less than 6 months	No			No				No			No			Because of side effects,I need time to take the COVID-19 vaccine		No			I have great confidence in my defense system,I don't believe in the effectiveness of the vaccine. That's all there is to it.,I believe in the conspiracy theory		Yes	No	Yes		No	No	Yes	I don't know	Yes	No	No	No	Not at all Agree	Not at all Agree	Uncertain
Yes I consent	Yes I am willing	Ouest	Delmas	36-45 years old	Female		Married	University		Protestant		Employed	6	Less than 6 months	No			No				Yes	1- MODERNA		No			I do not believe in the effectiveness of the vaccine That's all,I need time to take the COVID-19 vaccine		I don't know					No	No	No	No	No	No	No	No	Yes	No	No	No	Not Agree	Not Agree	Uncertain
Yes I consent	Yes I am willing	Ouest	Croix des Bouquets	26-35 years old	Female		Single	University		Protestant		Employed	4	6 months	No			No				No			No			Because of side effects,I need time to take the COVID-19 vaccine		I don't know					Sometimes	No	No	No	No	No	No	Yes	Yes	No	No	No	Not Agree	Agree	Uncertain
Yes I consent	Yes I am willing	Ouest	Delmas	36-45 years old	Female		Single	University		Other (specify)	No religion	Unemployed	4	3 years and more	No			Yes	No	Not applicable (N/A)		Yes	1- MODERNA		No			Because of side effects,I do not believe in the effectiveness of the vaccine That's all,I believe in conspiracy theories,It is not a priority for me		I don't know					Sometimes	Sometimes	I do not know any religious leaders		No	No	No	No	Yes	No	No	No	Not Agree	Not Agree	Uncertain
Yes I consent	Yes I am willing	Sud	Delmas	36-45 years old	Male		Married	Professional		Other (specify)	No religion	Employed	5	3 years and more	Yes	Hypertension		No				Yes	1- MODERNA,2- JHONSON		No			I believe in conspiracy theories,It is not a priority for me		I don't know					No	Sometimes	Yes		Yes	No	Yes	No	Yes	No	No	No	Not at all Agree	Agree	Uncertain
Yes I consent	Yes I am willing	Ouest	Pétion Ville	18-25 years old	Male		Single	University		Protestant		Student	6	Less than 6 months	No			Yes	I don't know	Not applicable (N/A)		No			No			To avoid contracting COVID-19 from the vaccine itself.,I do not believe in the effectiveness of the vaccine That's all,I do not wish to take the vaccine that is currently offered in Haiti.		I don't know					Yes	Yes	No	No	No	No	No	No	No	No	No	No	Not Agree	Not Agree	Uncertain
Yes I consent	Yes I am willing	Artibonite	Delmas	36-45 years old	Female		Married	University		Catholic		Employed	7	6 months	Yes	Obesity		No				No			No			I do not believe in the effectiveness of the vaccine That's all		No			I have great confidence in my defense system,I don't believe in the effectiveness of the vaccine. That's all there is to it.		Sometimes	Sometimes	Yes		No	Yes	No	No	Yes	No	No	No	Not Agree	Not at all Agree	Uncertain
Yes I consent	Yes I am willing	Nippes	Delmas	26-35 years old	Female		Single	University		Catholic		Employed	3	6 months	No			No				Yes	1- MODERNA,3- PFIZER		No			Because of side effects,No fear of becoming seriously ill.,I do not believe in the effectiveness of the vaccine That's all		No			Because of the side effects,I don't believe in the effectiveness of the vaccine. That's all there is to it.,I don't believe in scientific progress		No	No	Yes		No	Yes	No	No	Yes	Yes	Yes	No	Agree completely	Not at all Agree	No
Yes I consent	Yes I am willing	Ouest	Port-au-Prince	18-25 years old	Male		Single	University		Other (specify)	Fundamentalist	Unemployed	9	3 years and more	No			Yes	No	Not applicable (N/A)		Yes	1- MODERNA		No			I do not believe in the effectiveness of the vaccine That's all,I believe in conspiracy theories,My religion does not allow it,It is not a priority for me		No			I have great confidence in my defense system,I believe in the conspiracy theory		Yes	Sometimes	I do not know any religious leaders		No	No	Yes	No	Yes	No	No	No	Not at all Agree	Not at all Agree	Uncertain
Yes I consent	Yes I am willing	Ouest	Delmas	26-35 years old	Female		Single	University		Other (specify)	No religion	Employed	9	Less than 6 months	Yes	Hypertension		No				No			No			I do not believe in the effectiveness of the vaccine That's all,I think that the COVID-19 vaccine is not well stored. (The cold chain is not safe),It is not a priority for me		I don't know					No	No	No	No	No	No	No	No	No	No	No	No	Not Agree	Not at all Agree	No
Yes I consent	Yes I am willing	Sud	Delmas	18-25 years old	Female		Single	University		Catholic		Student	2	6 months	Yes	Hypertension		No				Yes	1- MODERNA		No			Because of side effects,To avoid contracting COVID-19 from the vaccine itself.,Fear of injections (syringes),It is not a priority for me		I don't know					Sometimes	No	I do not know any religious leaders		No	Yes	No	No	I don't know any leaders (politicians, teachers, health care workers)	No	No	No	Agree	Agree	Uncertain
Yes I consent	Yes I am willing	Ouest	Cité soleil	18-25 years old	Male		Single	Professional		Protestant		Unemployed		3 years and more	No			Yes	No	Not applicable (N/A)		Yes	2- JHONSON		No			I do not believe in the effectiveness of the vaccine That's all		No			I have great confidence in my defense system		Sometimes	No	Yes		No	Yes	No	Yes	Yes	No	No	Yes	Not at all Agree	Not at all Agree	Yes
Yes I consent	Yes I am willing	Sud	Delmas	18-25 years old	Female		Single	University		Protestant		Student	5	1 year	No			Yes	No	Not applicable (N/A)		No			No			I do not believe in the effectiveness of the vaccine That's all,Fear of injections (syringes),It is not a priority for me,I do not wish to take the vaccine that is currently offered in Haiti.		No			Because of the side effects,I don't believe in the effectiveness of the vaccine. That's all there is to it.		Sometimes	No	No	No	No	No	No	Yes	No	No	No	No	Not Agree	Agree	Uncertain
Yes I consent	Yes I am willing	Ouest	Cité soleil	36-45 years old	Male		Single	Professional		Voodooist		Unemployed	1	2 years	No			Yes	I don't know	Not applicable (N/A)		Yes	2- JHONSON		No			My religion does not allow it		No			I believe in the conspiracy theory		No	No	No	No	No	Yes	Yes	No	Yes	No	No	No	Not at all Agree	Not at all Agree	No
Yes I consent	Yes I am willing	Ouest	Cité soleil	26-35 years old	Female		Common-law	Professional		Protestant		Self-employed	8	6 months	No			I don't know		Not applicable (N/A)		Yes	1- MODERNA		No			Because of side effects		No			I believe in the conspiracy theory		No	No	I do not know any religious leaders		No	I don't know anyone	Not applicable (N/A)	I don't know	No	No	No	No	Not at all Agree	Not at all Agree	Uncertain
Yes I consent	Yes I am willing	Ouest	Delmas	18-25 years old	Female		Single	University		Other (specify)	Christianist	Student	7	3 years and more	No			Yes	I don't know	Not applicable (N/A)		No			No			Because of side effects,I do not believe in the effectiveness of the vaccine That's all,I believe in conspiracy theories,It is not a priority for me		No			Because of the side effects,I have great confidence in my defense system,I believe in the conspiracy theory		No	No	I do not know any religious leaders		No	Yes	No	No	No	No	No	Yes	Not Agree	Not Agree	No
Yes I consent	Yes I am willing	Sud	Port-au-Prince	26-35 years old	Female		Married	University		Protestant		Employed	3	2 years	No			No				Yes	1- MODERNA,2- JHONSON,3- PFIZER		No			It is not a priority for me		I don't know					Sometimes	No	Yes		No	No	No	Yes	No	Yes	Yes	No	Agree	Agree	Uncertain
Yes I consent	Yes I am willing	Nord-Ouest	Delmas	26-35 years old	Female		Single	Professional		Other (specify)	Spiritualist	Self-employed	5	Less than 6 months	No			Yes	No	Not applicable (N/A)		Yes	1- MODERNA		No			It is not a priority for me		I don't know					Yes	No	Yes		No	No	Yes	No	No	No	No	No	Not at all Agree	Not at all Agree	No
Yes I consent	Yes I am willing	Sud-Est	Delmas	36-45 years old	Female		Single	University		Catholic		Employed	4	Less than 6 months	No			No				No			No			Because of side effects		I don't know					Sometimes	No	I do not know any religious leaders		No	Yes	No	Yes	Yes	No	No	No	Agree	Agree	Uncertain
Yes I consent	Yes I am willing	Ouest	Léogane	36-45 years old	Male		Single	University		Atheist		Employed	1	3 years and more	No			No				Yes	1- MODERNA,3- PFIZER		Yes	It is recommended by my Institution		Not applicable (N/A)		Yes	I have been educated and informed		Not applicable (N/A)		Sometimes	No	I do not know any religious leaders		No	Yes	No	Yes	Yes	No	No	Yes	Agree	Agree	Yes
Yes I consent	Yes I am willing	Ouest	Léogane	36-45 years old	Male		Common-law	University		Catholic		Employed	4	3 years and more	No			I don't know		Not applicable (N/A)		Yes	1- MODERNA		Yes	It is recommended by my Institution		Not applicable (N/A)		Yes	I trust science,I have been educated and informed		Not applicable (N/A)		Yes	No	No	I do not know any religious leaders	No	Yes	No	Yes	No	No	No	Yes	Agree	Agree	Yes
Yes I consent	Yes I am willing	Ouest	Léogane	46-55 years old	Male		Married	University		Other (specify)	No religion	Employed	5	3 years and more	No			No				No			Yes	It is recommended by my Institution		Not applicable (N/A)		Yes	I have been educated and informed		Not applicable (N/A)		Sometimes	No	No	I do not know any religious leaders	No	No	No	No	No	No	No	No	Agree	Agree	Yes
Yes I consent	Yes I am willing	Nord	Carrefour	46-55 years old	Male		Common-law	Classical		Catholic		Employed		1 year	No			No				No			Yes	To protect myself,To protect my Family,To protect my community				Yes	I trust science		Not applicable (N/A)		Yes	Sometimes	No	No	Yes	No	No	Yes	No	No	No	No	Agree	Agree	Yes
Yes I consent	Yes I am willing	Ouest	Gressier	36-45 years old	Male		Married	University		Voodooist		Employed	3	3 years and more	No			Yes	No	Not applicable (N/A)		Yes	3- PFIZER		Yes	Other (Specify)	Institution	Not applicable (N/A)		Yes	I have been educated and informed		Not applicable (N/A)		Yes	No	No	No	No	No	No	No	No	No	No	Yes	Not Agree	Not Agree	Yes
Yes I consent	Yes I am willing	Ouest	Grand Gôave	36-45 years old	Male		Married	University		Protestant		Self-employed		6 months	Yes	Hypertension		Yes	No	Not applicable (N/A)		No			No			Because of side effects,My health condition does not allow it		Yes	I trust science		Because of the side effects,I don't believe that the vaccine is well preserved. (The cold chain is not safe)		Yes	No	No	No	No	No	No	Yes	No	No	No	Yes	Agree	Agree	Yes
Yes I consent	Yes I am willing	Sud	Grand Gôave	36-45 years old	Female		Married	University		Protestant		Self-employed		1 year	No			Yes	No	Not applicable (N/A)		No			No			Because of side effects,It is not a priority for me		Yes	I trust science		Not applicable (N/A)		Sometimes	Sometimes	No	No	No	No	No	Yes	No	No	No	Yes	Agree completely	Agree completely	Yes
Yes I consent	Yes I am willing	Sud-Est	Grand Gôave	36-45 years old	Female		Single	Classical		Catholic		Self-employed		1 year	No			No				No			No			Because of side effects,It is not a priority for me		No			Because of the side effects,Not applicable (N/A)		Sometimes	No	No	No	No	No	No	Yes	No	No	No	Yes	Agree	Agree	Yes
Yes I consent	Yes I am willing	Ouest	Léogane	18-25 years old	Male		Single	Professional		Other (specify)		Unemployed	6	Less than 6 months	No			No				No			Yes	For travel abroad		Not applicable (N/A)		Yes	I trust science,I have been educated and informed,I am afraid of the uncontrolled spread of the virus.		Not applicable (N/A)		Yes	Yes	I do not know any religious leaders		No	Yes	No	Yes	Yes	No	No	Yes	Agree	Agree	Yes
Yes I consent	Yes I am willing	Ouest	Grand Gôave	18-25 years old	Female		Single	Classical		Protestant		Unemployed		1 year	No			No				Yes	1- MODERNA,3- PFIZER		No			Because of side effects,I do not believe in the effectiveness of the vaccine That's all		Yes	I trust science		Not applicable (N/A)		No	Sometimes	No	No	No	No	No	Yes	No	No	No	Yes	Agree	Agree	No
Yes I consent	Yes I am willing	Ouest	Léogane	18-25 years old	Male		Single	Classical		Catholic		Unemployed	4	6 months	No			No				Yes	1- MODERNA		Yes	For travel abroad		Not applicable (N/A)		Yes	I trust science,I have been educated and informed		Not applicable (N/A)		No	No	No	No	No	No	No	No	No	No	No	No	Agree	Agree	Yes
Yes I consent	Yes I am willing	Ouest	Carrefour	26-35 years old	Male		Single	Professional		Protestant		Employed	8	1 year	No			No				Yes	1- MODERNA,2- JHONSON,3- PFIZER		No			Because of side effects,No fear of becoming seriously ill.,My health condition does not allow it		I don't know					Yes	Yes	Yes		No	No	No	No	Yes	No	No	Yes	Agree	Not at all Agree	Uncertain
Yes I consent	Yes I am willing	Ouest	Cité soleil	36-45 years old	Male		Common-law	Professional		Voodooist		Employed	5	Less than 6 months	No			No				No			No			No fear of becoming seriously ill.		No			I have great confidence in my defense system,My religious faith does not allow it		Yes	Yes	Yes		Yes	I don't know anyone	Yes	I don't know	Yes	No	No	No	Not Agree	Agree	Uncertain
Yes I consent	Yes I am willing	Sud	Grand Gôave	18-25 years old	Male		Married	Classical		Catholic		Self-employed		2 years	No			No				No			No			Because of side effects,It is not a priority for me		No			Because of the side effects,I don't believe in the effectiveness of the vaccine. That's all there is to it.		Sometimes	No	No	No	Yes	No	No	Yes	No	No	No	No	Agree	Agree	No
Yes I consent	Yes I am willing	Ouest	Léogane	46-55 years old	Male		Married	University		Protestant		Employed	5	2 years	Yes	Hypertension		I don't know		Not applicable (N/A)		Yes	1- MODERNA,3- PFIZER		Yes	Other (Specify)	Institution	Not applicable (N/A)		Yes	I trust science,I have been educated and informed		Not applicable (N/A)		Sometimes	No	No	No	No	Yes	No	Yes	Yes	No	No	Yes	Agree	Agree	Yes
Yes I consent	Yes I am willing	Ouest	Cité soleil	26-35 years old	Male		Married	University		Other (specify)	No religion	Unemployed	5	3 years and more	No			No				No			No			I do not believe in the effectiveness of the vaccine That's all		No			Because of the side effects,I don't believe in the effectiveness of the vaccine. That's all there is to it.		Sometimes	Sometimes	I do not know any religious leaders		No	Yes	Not applicable (N/A)	I don't know	Yes	No	No	No	Not at all Agree	Not at all Agree	No
Yes I consent	Yes I am willing	Sud-Est	Grand Gôave	18-25 years old	Female		Single	Classical		Protestant		Unemployed		6 months	No			No				No			No			Because of side effects,No fear of becoming seriously ill.		No			Because of the side effects,I don't believe in the effectiveness of the vaccine. That's all there is to it.,Not applicable (N/A)		Sometimes	Sometimes	No	No	No	No	No	Yes	No	No	No	Yes	Agree	Agree	Yes
Yes I consent	Yes I am willing	Nord	Grand Gôave	36-45 years old	Female		Married	Classical		Catholic		Self-employed		2 years	No			No				No			No			Because of side effects,It is not a priority for me		No			Because of the side effects,I don't believe in the effectiveness of the vaccine. That's all there is to it.		Sometimes	No	No	No	No	No	No	Yes	No	No	No	Yes	Agree	Agree	Yes
Yes I consent	Yes I am willing	Nippes	Grand Gôave	46-55 years old	Male		Divorced	Classical		Catholic		Self-employed		6 months	No			Yes	No	Not applicable (N/A)		No			No			Because of side effects,No fear of becoming seriously ill.		No			Because of the side effects		No	No	No	No	No	No	No	No	No	No	No	No	Not Agree	Not Agree	No
Yes I consent	Yes I am willing	Ouest	Grand Gôave	36-45 years old	Female		Common-law	University		Protestant		Self-employed		6 months	No			Yes	No	Not applicable (N/A)		Yes	1- MODERNA		No			Because of side effects,It is not a priority for me		No			Because of the side effects,I don't believe in the effectiveness of the vaccine. That's all there is to it.		No	Sometimes	No	No	Yes	No	No	Yes	No	Yes	Yes	No	Not Agree	Not Agree	No
Yes I consent	Yes I am willing	Sud	Grand Gôave	46-55 years old	Male		Married	Classical		Catholic		Employed		3 years and more	No			Yes	No	Not applicable (N/A)		No			No			Because of side effects,No fear of becoming seriously ill.		No			I don't believe in the effectiveness of the vaccine. That's all there is to it.		No	No	No	No	No	No	No	No	No	No	No	No	Not Agree	Not Agree	No
Yes I consent	Yes I am willing	Grand’Anse	Grand Gôave	36-45 years old	Male		Single	Classical		Catholic		Self-employed		6 months	No			No				No			No			Because of side effects,I do not believe in the effectiveness of the vaccine That's all		No			Because of the side effects,I don't believe in the effectiveness of the vaccine. That's all there is to it.		Sometimes	No	No	No	No	No	No	Yes	No	No	No	No	Not Agree	Not Agree	No
Yes I consent	Yes I am willing	Ouest	Grand Gôave	36-45 years old	Female		Married	Classical		Protestant		Employed		2 years	No			No				No			No			Because of side effects,No fear of becoming seriously ill.		No			Because of the side effects,I don't believe in the effectiveness of the vaccine. That's all there is to it.		Yes	Sometimes	No	No	No	No	No	No	No	No	No	No	Not Agree	Not Agree	No
Yes I consent	Yes I am willing	Sud	Grand Gôave	18-25 years old	Female		Single	Classical		Protestant		Unemployed		6 months	No			No				No			No			Because of side effects,No fear of becoming seriously ill.		No			Because of the side effects,I don't believe in the effectiveness of the vaccine. That's all there is to it.		No	Sometimes	No	No	No	No	No	Yes	No	No	No	Yes	Not Agree	Not Agree	No
Yes I consent	Yes I am willing	Sud-Est	Grand Gôave	18-25 years old	Female		Single	Classical		Protestant		Unemployed		1 year	No			No				No			No			Because of side effects,No fear of becoming seriously ill.,It is not a priority for me		No			Because of the side effects,I don't believe in the effectiveness of the vaccine. That's all there is to it.		No	Sometimes	No	No	No	No	No	No	No	No	No	No	Not Agree	Not Agree	No
Yes I consent	Yes I am willing	Sud	Grand Gôave	18-25 years old	Female		Single	Classical		Protestant		Unemployed		2 years	No			No				No			No			Because of side effects,No fear of becoming seriously ill.		No			Because of the side effects,I don't believe in the effectiveness of the vaccine. That's all there is to it.		No	No	No	No	No	No	No	Yes	No	No	No	Yes	Agree	Agree	No
Yes I consent	Yes I am willing	Sud-Est	Grand Gôave	18-25 years old	Female		Single	University		Protestant		Employed		1 year	No			Yes	No	Not applicable (N/A)		No			No			Because of side effects,No fear of becoming seriously ill.		No			Because of the side effects,I don't believe in the effectiveness of the vaccine. That's all there is to it.		No	Sometimes	No	No	Yes	No	No	Yes	No	No	No	Yes	Agree	Agree	Yes
Yes I consent	Yes I am willing	Sud	Grand Gôave	36-45 years old	Female		Common-law	Classical		Catholic		Self-employed		1 year	No			Yes	No	Not applicable (N/A)		No			No			Because of side effects,No fear of becoming seriously ill.		No			Because of the side effects,I don't believe in the effectiveness of the vaccine. That's all there is to it.		Yes	Yes	No	No	Yes	No	No	Yes	No	No	No	No	Agree	Agree	Yes
Yes I consent	Yes I am willing	Ouest	Cité soleil	26-35 years old	Male		Single	Professional		Protestant		Self-employed	6	6 months	No			No				No			No			I need time to take the COVID-19 vaccine,I do not wish to take the vaccine that is currently offered in Haiti.		Yes	I trust science		Because of the side effects		Yes	Yes	Yes		No	Yes	No	Yes	Yes	No	Yes	Yes	Agree completely	Agree completely	Yes
Yes I consent	Yes I am willing	Ouest	Cité soleil	26-35 years old	Male		Single	University		Atheist		Self-employed	2	3 years and more	No			Yes	No	Not applicable (N/A)		No			No			I do not believe in the effectiveness of the vaccine That's all		No			I don't believe in the effectiveness of the vaccine. That's all there is to it.		Sometimes	No	I do not know any religious leaders		No	No	Not applicable (N/A)	I don't know	No	No	No	No	Not Agree	Not Agree	Uncertain
Yes I consent	Yes I am willing	Ouest	Léogane	18-25 years old	Male		Single	University		Other (specify)	No religion	Student	7	6 months	No			No				Yes	1- MODERNA		Yes	For travel abroad		Not applicable (N/A)		Yes	I trust science,I have been educated and informed		Not applicable (N/A)		Sometimes	No	No	No	No	No	No	Yes	No	No	No	Yes	Agree	Agree	Yes
Yes I consent	Yes I am willing	Ouest	Léogane	18-25 years old	Male		Single	Classical		Catholic		Unemployed	5	Less than 6 months	No			I don't know		Not applicable (N/A)		Yes	1- MODERNA,3- PFIZER		Yes	For travel abroad		Not applicable (N/A)		Yes	I trust science,I have been educated and informed		Not applicable (N/A)		Yes	Yes	No	No	No	No	No	Yes	No	No	No	Yes	Agree	Agree	Yes
Yes I consent	Yes I am willing	Ouest	Léogane	36-45 years old	Male		Common-law	University		Voodooist		Employed	4	3 years and more	No			I don't know		Not applicable (N/A)		Yes	1- MODERNA,3- PFIZER		Yes	It is recommended by my Institution		Not applicable (N/A)		Yes	I am afraid of the uncontrolled spread of the virus.		Not applicable (N/A)		Yes	No	I do not know any religious leaders		No	No	Yes	No	I don't know any leaders (politicians, teachers, health care workers)	No	No	Yes	Agree	Not Agree	Yes
Yes I consent	Yes I am willing	Ouest	Léogane	36-45 years old	Female		Married	University		Protestant		Employed	3	3 years and more	No			Yes	No	Not applicable (N/A)		Yes	1- MODERNA,3- PFIZER		Yes	It is recommended by my Institution		Not applicable (N/A)		Yes	I trust science,I have been educated and informed		Not applicable (N/A)		Yes	Yes	No	No	No	No	No	Yes	Yes	No	No	Yes	Agree	Agree	Yes
Yes I consent	Yes I am willing	Ouest	Cité soleil	26-35 years old	Male		Single	Professional		Protestant		Employed	7	1 year	No			Yes	No	Not applicable (N/A)		Yes	1- MODERNA,3- PFIZER		No			I do not believe in the effectiveness of the vaccine That's all		No			I don't believe in the effectiveness of the vaccine. That's all there is to it.		Yes	Yes	No	No	No	Yes	No	No	Yes	No	No	No	Not Agree	Not Agree	Uncertain
Yes I consent	Yes I am willing	Ouest	Léogane	46-55 years old	Female		Married	University		Protestant		Employed	5	1 year	Yes	Diabetes		Yes	No	Not applicable (N/A)		Yes	1- MODERNA,3- PFIZER		Yes	It is recommended by my Institution		Not applicable (N/A)		Yes	I trust science		Not applicable (N/A)		Sometimes	No	No	No	No	No	No	Yes	Yes	No	No	Yes	Agree	Agree	Yes
Yes I consent	Yes I am willing	Ouest	Cité soleil	26-35 years old	Male		Single	Professional		Protestant		Employed	3	6 months	No			Yes	I don't know	Not applicable (N/A)		Yes	1- MODERNA,4- ASTRAZENECA.		No			I do not wish to take the vaccine that is currently offered in Haiti.		No			Because of the side effects,I don't believe in the effectiveness of the vaccine. That's all there is to it.,I don't believe that the vaccine is well preserved. (The cold chain is not safe)		Sometimes	No	No	No	No	No	No	No	No	No	No	No	Not Agree	Not Agree	Yes
Yes I consent	Yes I am willing	Ouest	Léogane	36-45 years old	Female		Married	University		Catholic		Employed	2	2 years	No			Yes	No	Not applicable (N/A)		Yes	1- MODERNA,3- PFIZER		Yes	It is recommended by my Institution		Not applicable (N/A)		Yes	I trust science,I have been educated and informed		Not applicable (N/A)		Sometimes	No	No	No	No	Yes	No	No	Yes	No	No	Yes	Agree	Agree completely	Yes
Yes I consent	Yes I am willing	Ouest	Cité soleil	26-35 years old	Male		Single	University		Other (specify)	Freemasonry	Employed	3	3 years and more	No			Yes	No	Not applicable (N/A)		No			No			Because of side effects		No			Because of the side effects,I don't believe in the effectiveness of the vaccine. That's all there is to it.		Yes	Yes	I do not know any religious leaders		No	Yes	Not applicable (N/A)	No	No	No	No	No	Not Agree	Agree	Yes
Yes I consent	Yes I am willing	Ouest	Léogane	36-45 years old	Female		Married	University		Protestant		Employed	5	1 year	No			Yes	No	Not applicable (N/A)		Yes	1- MODERNA,2- JHONSON,3- PFIZER,4- ASTRAZENECA.		Yes	It is recommended by my Institution		Not applicable (N/A)		Yes	I trust science,I have been educated and informed		Not applicable (N/A)		Sometimes	No	Yes		No	Yes	No	No	No	No	No	Yes	Agree	Agree	Yes
Yes I consent	Yes I am willing	Ouest	Cité soleil	26-35 years old	Male		Single	University		Atheist		Self-employed	2	3 years and more	No			Yes	No	Not applicable (N/A)		No			No			I do not believe in the effectiveness of the vaccine That's all		No			Not applicable (N/A)		No	No	I do not know any religious leaders		No	I don't know anyone	No	No	I don't know any leaders (politicians, teachers, health care workers)	No	No	No	Not at all Agree	Not Agree	No
Yes I consent	Yes I am willing	Ouest	Gressier	36-45 years old	Female		Married	Professional		Catholic		Self-employed	6	Less than 6 months	No			No				Yes	1- MODERNA,3- PFIZER		Yes	For travel abroad		I do not wish to take the vaccine that is currently offered in Haiti.,Not applicable (N/A)		Yes	I trust science		Not applicable (N/A)		Yes	Yes	Yes		No	Yes	No	Yes	Yes	No	No	Yes	Agree	Agree	Yes
Yes I consent	Yes I am willing	Ouest	Cité soleil	18-25 years old	Female		Single	Professional		Protestant		Self-employed	4 personnes	Less than 6 months	No			No				Yes	1- MODERNA		No			I need time to take the COVID-19 vaccine		No			I have great confidence in my defense system		Sometimes	Yes	Yes		No	No	No	No	Yes	No	No	No	Not Agree	Not Agree	Uncertain
Yes I consent	Yes I am willing	Sud-Est	Delmas	26-35 years old	Male		Married	University		Protestant		Employed	5	3 years and more	No			Yes	Yes	I did not do anything		Yes	1- MODERNA,2- JHONSON,3- PFIZER		Yes	To protect myself,To protect my community,For travel abroad, It is recommended by my Institution				Yes	I trust science		Not applicable (N/A)		Yes	Yes	I do not know any religious leaders		No	I don't know anyone	Not applicable (N/A)	Yes	Yes	No	No	Yes	Agree completely	Agree completely	Yes
Yes I consent	Yes I am willing	Ouest	Léogane	36-45 years old	Female		Common-law	Professional		Catholic		Self-employed	4	3 years and more	No			No				No			Yes	To protect myself,For travel abroad				Yes	I trust science		Not applicable (N/A)		Sometimes	No	No	No	No	Yes	No	Yes	I don't know any leaders (politicians, teachers, health care workers)	No	No	Yes	Agree	Agree	Uncertain
Yes I consent	Yes I am willing	Ouest	Léogane	18-25 years old	Female		Single	Classical		Catholic		Unemployed	4	3 years and more	No			No				Yes	1- MODERNA,3- PFIZER		Yes	For travel abroad		Not applicable (N/A)		Yes	I trust science,I have been educated and informed		Not applicable (N/A)		Sometimes	No	No	No	No	No	No	Yes	No	No	No	Yes	Agree	Agree	Yes
Yes I consent	Yes I am willing	Ouest	Delmas	36-45 years old	Male		Married	University		Other (specify)	Jehova's witness	Employed	3	3 years and more	No			Yes	No	Not applicable (N/A)		Yes	1- MODERNA,2- JHONSON,3- PFIZER		Yes	For travel abroad		Not applicable (N/A)		Yes	I trust science		Not applicable (N/A)		Yes	Yes	Yes		Yes	Yes	No	Yes	Yes	No	No	Yes	Agree completely	Agree completely	Yes
No I don't consent
Yes I consent	Yes I am willing	Ouest	Léogane	26-35 years old	Female		Single	University		Atheist		Self-employed	5	3 years and more	No			Yes	No	Not applicable (N/A)		Yes	1- MODERNA,3- PFIZER		Yes	For travel abroad		Not applicable (N/A)		Yes	I trust science,I have been educated and informed		Not applicable (N/A)		No	No	I do not know any religious leaders		No	No	No	No	I don't know any leaders (politicians, teachers, health care workers)	No	No	Yes	Agree	Agree	Uncertain
No I don't consent
Yes I consent	Yes I am willing	Ouest	Léogane	36-45 years old	Female		Common-law	Professional		Catholic		Self-employed		2 years	No			I don't know		Not applicable (N/A)		Yes	1- MODERNA,3- PFIZER		Yes	For travel abroad		Not applicable (N/A)		I don't know					No	No	No	No	No	Yes	No	Yes	Yes	No	No	Yes	Agree	Agree	Yes
Yes I consent	Yes I am willing	Ouest	Léogane	36-45 years old	Female		Married	Classical		Catholic		Self-employed	3	3 years and more	No			Yes	No	Not applicable (N/A)		Yes	1- MODERNA		Yes	For travel abroad		Not applicable (N/A)		Yes	I trust science		Not applicable (N/A)		Yes	No	Yes		No	Yes	No	Yes	Yes	No	No	Yes	Agree	Agree	Yes
Yes I consent	Yes I am willing	Ouest	Anse à Galet	26-35 years old	Male		Single	Professional		Catholic		Self-employed	4	3 years and more	No			I don't know		Not applicable (N/A)		No			No			Not applicable (N/A)		No			Because of the side effects,I believe in the conspiracy theory		No	No	No	No	No	I don't know anyone	No	No	No	No	No	No	Not Agree	Not Agree	Uncertain
Yes I consent	Yes I am willing	Ouest	Léogane	18-25 years old	Female		Single	University		Other (specify)		Unemployed	4	3 years and more	No			Yes	Yes	Not applicable (N/A)		Yes	1- MODERNA,2- JHONSON,3- PFIZER		Yes	For travel abroad		Not applicable (N/A)		Yes	I have been educated and informed		Not applicable (N/A)		Yes	No	I do not know any religious leaders		No	No	No	Yes	Yes	No	No	Yes	Agree	Not Agree	No
Yes I consent	Yes I am willing	Ouest	Anse à Galet	26-35 years old	Male		Single	Professional		Catholic		Self-employed	3	3 years and more	No			No				No			No			Not applicable (N/A)		I don't know					No	No	I do not know any religious leaders		No	I don't know anyone	No	I don't know	I don't know any leaders (politicians, teachers, health care workers)	No	No	No	Not Agree	Not Agree	No
Yes I consent	Yes I am willing	Ouest	Anse à Galet	26-35 years old	Male		Single	Classical		Protestant		Self-employed	3	3 years and more	No			No				No			No			I don't need a vaccine because the virus is harmless.		No			Because of the side effects		No	No	No	No	No	Yes	No	No	No	No	No	Yes	Not Agree	Not Agree	No
Yes I consent	Yes I am willing	Nippes	Port-au-Prince	18-25 years old	Female		Single	Never been to school		Catholic		Self-employed	4	1 year	Yes	Hypertension		Yes	Yes	I did not do anything		Yes	1- MODERNA		Yes	To protect myself		Not applicable (N/A)		I don't know					Sometimes	Sometimes	Yes		No	Yes	Not applicable (N/A)	I don't know	Yes	No	No	No	Agree	Agree	Uncertain
Yes I consent	Yes I am willing	Ouest	Léogane	46-55 years old	Male		Single	University		Catholic		Employed		3 years and more	No			No				Yes	1- MODERNA,2- JHONSON,3- PFIZER		Yes	To protect myself,To protect my Family,To protect my community				Yes	I trust science,I have been educated and informed,I trust the authorities in my country		Not applicable (N/A)		Yes	No	No	No	No	No	No	No	Yes	No	No	Yes	Agree completely	Agree completely	Yes
Yes I consent	Yes I am willing	Ouest	Anse à Galet	46-55 years old	Male		Common-law	Classical		Voodooist		Self-employed	2	3 years and more	No			No				No			No			I don't need a vaccine because the virus is harmless.,Other (Specify)	Covid 19 finished	No			I believe in the conspiracy theory		No	No	No	No	No	Yes	No	No	No	No	No	No	Not Agree	Not Agree	No
No I don't consent
No I don't consent
Yes I consent	Yes I am willing	Ouest	Léogane	26-35 years old	Female		Married	University		Protestant		Employed		6 months	No			No				Yes	1- MODERNA,2- JHONSON,3- PFIZER		Yes	To protect myself,To protect my Family,To protect my community,It is recommended by the health care worker				Yes	I trust science,I have been educated and informed,I am afraid of the uncontrolled spread of the virus.		Not applicable (N/A)		Yes	Yes	No	No	No	Yes	No	Yes	Yes	No	No	No	Agree	Agree completely	Yes
Yes I consent	Yes I am willing	Ouest	Anse à Galet	36-45 years old	Female		Married	Professional		Catholic		Self-employed	4	2 years	No			No				No			No			Not applicable (N/A)		No			Not applicable (N/A)		No	No	No	Not applicable (N/A)	No	No	No	I don't know	No	No	No	No	Not Agree	Not Agree	No
Yes I consent	Yes I am willing	Ouest	Léogane	26-35 years old	Female		Single	University		Other (specify)		Unemployed		Less than 6 months	No			No				Yes	1- MODERNA,2- JHONSON,3- PFIZER		Yes	To protect myself,To protect my Family,To protect my community,It is recommended by the religious leader				Yes	I have been educated and informed,I am afraid of the uncontrolled spread of the virus.		Not applicable (N/A)		Yes	No	Yes		Yes	Yes	No	Yes	Yes	No	No	Yes	Agree	Agree	Yes
Yes I consent	Yes I am willing	Ouest	Léogane	36-45 years old	Female		Common-law	Professional		Catholic		Self-employed	6	3 years and more	No			No				No			No			I don't need a vaccine because the virus is harmless.		No			Not applicable (N/A)		No	No	No	No	No	No	No	No	No	No	No	No	Not Agree	Not Agree	No
Yes I consent	Yes I am willing	Ouest	Anse à Galet	36-45 years old	Male		Married	Professional		Protestant		Employed	5	3 years and more	No			Yes	No	Not applicable (N/A)		No			No			Not applicable (N/A)		No			Because of the side effects		No	No	No	No	No	No	No	No	No	No	No	Yes	Not Agree	Agree	Yes
Yes I consent	Yes I am willing	Ouest	Léogane	26-35 years old	Female		Single	University		Catholic		Employed		1 year	No			Yes	No	Not applicable (N/A)		Yes	1- MODERNA,2- JHONSON,3- PFIZER		Yes	To protect myself		Not applicable (N/A)		Yes	I trust science,I have been educated and informed,I am afraid of the uncontrolled spread of the virus.		Not applicable (N/A)		Yes	Yes	No	No	No	No	No	Yes	No	No	No	Yes	Agree	Agree	Yes
Yes I consent	Yes I am willing	Ouest	Anse à Galet	36-45 years old	Male		Single	Professional		Other (specify)	No religion	Self-employed	4	3 years and more	No			Yes	No	Not applicable (N/A)		No			No			Because of side effects		No			I don't believe in the effectiveness of the vaccine. That's all there is to it.		No	No	No	I do not know any religious leaders	No	I don't know anyone	No	No	I don't know any leaders (politicians, teachers, health care workers)	No	No	No	Not Agree	Not Agree	No
Yes I consent	Yes I am willing	Ouest	Anse à Galet	36-45 years old	Male		Common-law	Professional		Voodooist		Employed	3	3 years and more	No			I don't know		Not applicable (N/A)		No			No			No fear of becoming seriously ill.		No			Because of the side effects,I believe in the conspiracy theory		No	No	No	No	No	No	No	No	No	No	No	No	Not Agree	Not Agree	No
Yes I consent	Yes I am willing	Ouest	Léogane	26-35 years old	Male		Married	Professional		Catholic		Unemployed		2 years	No			No				Yes	1- MODERNA,2- JHONSON,3- PFIZER		Yes	For travel abroad		Not applicable (N/A)		Yes	I have been educated and informed,I am afraid of the uncontrolled spread of the virus.		Not applicable (N/A)		Yes	No	No	No	No	No	No	Yes	Yes	No	No	Yes	Agree	Agree	Yes
Yes I consent	Yes I am willing	Ouest	Anse à Galet	46-55 years old	Male		Widowed	Classical		Catholic		Self-employed	6	6 months	Yes	Hypertension		Yes	No	Not applicable (N/A)		No			No			Not applicable (N/A)		I don't know					No	No	No	No	No	No	No	No	No	No	No	No	Not Agree	Not Agree	No
Yes I consent	Yes I am willing	Ouest	Anse à Galet	36-45 years old	Male		Married	Professional		Protestant		Employed	4	3 years and more	Yes	Asthma		No				No			No			I do not believe in the effectiveness of the vaccine That's all		No			Because of the side effects		Yes	No	No	No	No	No	No	No	I don't know any leaders (politicians, teachers, health care workers)	No	No	Yes	Not Agree	Agree	Yes
Yes I consent	Yes I am willing	Ouest	Léogane	26-35 years old	Female		Single	University		Catholic		Unemployed	3	Less than 6 months	No			Yes	No	Not applicable (N/A)		Yes	1- MODERNA,2- JHONSON,3- PFIZER		Yes	To protect myself,To protect my Family,To protect my community				Yes	I have been educated and informed,I am afraid of the uncontrolled spread of the virus.		Not applicable (N/A)		Yes	Sometimes	Yes		Yes	Yes	Not applicable (N/A)	I don't know	Yes	No	No	Yes	Agree	Agree	Yes
Yes I consent	Yes I am willing	Ouest	Anse à Galet	18-25 years old	Male		Single	Classical		Other (specify)	No religion	Unemployed	4	3 years and more	No			Yes	No	Not applicable (N/A)		No			No			I don't need a vaccine because the virus is harmless.		No			No need for a vaccine because the virus is harmless.		No	No	I do not know any religious leaders		No	I don't know anyone	No	No	I don't know any leaders (politicians, teachers, health care workers)	No	No	No	Not Agree	Not Agree	No
Yes I consent	Yes I am willing	Ouest	Carrefour	18-25 years old	Female		Single	University		Catholic		Unemployed		6 months	No			No				No			No			Because of side effects,Not applicable (N/A)		Yes	I trust the authorities in my country		Because of the side effects		Yes	No	No	No	No	No	Not applicable (N/A)	No	No	No	No	No	Not Agree	Not Agree	No
Yes I consent	Yes I am willing	Ouest	Anse à Galet	26-35 years old	Male		Single	Classical		Catholic		Unemployed	6	3 years and more	No			No				No			No			It is not a priority for me		No			No need for a vaccine because the virus is harmless.		No	No	No	Not applicable (N/A)	No	I don't know anyone	No	No	I don't know any leaders (politicians, teachers, health care workers)	No	No	No	Not Agree	Not Agree	No
Yes I consent	Yes I am willing	Ouest	Anse à Galet	36-45 years old	Male		Single	Professional		Catholic		Employed	1	3 years and more	No			No				No			No			No fear of becoming seriously ill.		No			Not applicable (N/A)		No	No	No	Not applicable (N/A)	No	No	No	I don't know	I don't know any leaders (politicians, teachers, health care workers)	No	No	No	Not Agree	Not Agree	No
Yes I consent	Yes I am willing	Ouest	Carrefour	26-35 years old	Male		Single	Classical		Catholic		Unemployed		1 year	No			Yes	Yes	I took some tea		Yes	1- MODERNA		Yes	To protect myself,To protect my Family				Yes	I trust science,I have been educated and informed		Not applicable (N/A)		Sometimes	Yes	Yes		Yes	Yes	Yes	Yes	Yes	Yes	Yes	No	Agree completely	Agree completely	Uncertain
Yes I consent	Yes I am willing	Ouest	Anse à Galet	46-55 years old	Female		Widowed	Classical		Catholic		Self-employed	6	2 years	No			Yes	No	I did not do anything		No			No			Other (Specify)	No information about covid	I don't know					No	No	No	Not applicable (N/A)	No	I don't know anyone	Not applicable (N/A)	I don't know	I don't know any leaders (politicians, teachers, health care workers)	No	No	No	Not Agree	Not Agree	No
Yes I consent	Yes I am willing	Sud-Est	Delmas	26-35 years old	Female		Married	University		Other (specify)	Adventist	Employed	5	Less than 6 months	No			Yes	No	Not applicable (N/A)		Yes	1- MODERNA		Yes	To protect myself		Not applicable (N/A)		Yes	I have been educated and informed,I am afraid of the uncontrolled spread of the virus.		Not applicable (N/A)		Yes	Yes	Yes		No	No	No	Yes	Yes	No	No	No	Agree	Agree	Yes
Yes I consent	Yes I am willing	Ouest	Carrefour	26-35 years old	Male		Married	Professional		Catholic		Employed		1 year	No			No				No			No			Because of side effects		No			Because of the side effects		No	No	No	No	No	No	Not applicable (N/A)	No	No	No	No	No	Not Agree	Not at all Agree	No
Yes I consent	Yes I am willing	Ouest	Carrefour	36-45 years old	Female		Married	University		Catholic		Employed		6 months	No			No				No			No			No fear of becoming seriously ill.,I am allergic to vaccines,I will take it if I have to pay,I think that the COVID-19 vaccine is not well stored. (The cold chain is not safe)		No			Not applicable (N/A)		No	Sometimes	I do not know any religious leaders		No	No	No	No	No	Yes	No	Yes	Agree	Not at all Agree	No
Yes I consent	Yes I am willing	Ouest	Carrefour	26-35 years old	Female		Single	University		Protestant		Self-employed		Less than 6 months	No			No				No			No			Because of side effects,To avoid contracting COVID-19 from the vaccine itself.,I do not believe in the effectiveness of the vaccine That's all,I think that the COVID-19 vaccine is not well stored. (The cold chain is not safe)		No			Because of the side effects,I don't believe in the effectiveness of the vaccine. That's all there is to it.,I don't believe that the vaccine is well preserved. (The cold chain is not safe)		Yes	No	No	No	No	No	Not applicable (N/A)	Yes	No	No	No	Yes	Not Agree	Not Agree	Uncertain
Yes I consent	Yes I am willing	Ouest	Carrefour	26-35 years old	Male		Single	University		Protestant		Employed	8	1 year	No			Yes	I don't know	I did not do anything		No			No			To avoid contracting COVID-19 from the vaccine itself.,I do not believe in the effectiveness of the vaccine That's all,I believe in conspiracy theories		No			I don't believe in the effectiveness of the vaccine. That's all there is to it.,I believe in the conspiracy theory		Sometimes	Sometimes	Yes		No	Yes	No	Yes	No	No	No	Yes	Not Agree	Not Agree	Yes
Yes I consent	Yes I am willing	Ouest	Carrefour	26-35 years old	Male		Single	Professional		Voodooist		Unemployed	4	1 year	No			No				No			No			Because of side effects,No fear of becoming seriously ill.,My religion does not allow it,I don't need a vaccine because the virus is harmless.,It is not a priority for me,Not applicable (N/A)		No			Because of the side effects,I have great confidence in my defense system,I don't believe in the effectiveness of the vaccine. That's all there is to it.		No	No	Yes		Yes	No	Yes	No	No	Yes	No	No	Agree	Not Agree	Uncertain
Yes I consent	Yes I am willing	Ouest	Carrefour	26-35 years old	Male		Single	University		Catholic		Student		3 years and more	No			No				No			No			Other (Specify)		I don't know					Sometimes	Yes	Yes		Yes	Yes	Yes	Yes	I don't know any leaders (politicians, teachers, health care workers)	Yes	No	No	Agree	Not Agree	Uncertain
Yes I consent	Yes I am willing	Ouest	Carrefour	18-25 years old	Female		Single	Classical		Catholic		Employed	1	2 years	No			Yes	Yes	I did not do anything		No			No			Not applicable (N/A)		No			Because of the side effects		Yes	No	No	Yes	Yes	Yes	Not applicable (N/A)	Yes	No	No	No	No	Not Agree	Not at all Agree	No
Yes I consent	Yes I am willing	Ouest	Delmas	26-35 years old	Male		Single	Professional		Protestant		Employed	2	1 year	No			No				Yes	1- MODERNA,2- JHONSON		No			I need time to take the COVID-19 vaccine		No			I don't believe in scientific progress		Yes	Yes	No	Yes	Yes	Yes	Yes	Yes	Yes	No	No	No	Not Agree	Not at all Agree	No
Yes I consent	Yes I am willing	Ouest	Delmas	46-55 years old	Female		Common-law	Classical		Protestant		Unemployed	4	Less than 6 months	Yes	Hypertension		Yes	Yes	Not applicable (N/A)		No			No			Other (Specify)	I don't know	I don't know					No	No	No	No	No	No	No	No	No	No	No	No	Not at all Agree	Not at all Agree	Uncertain
Yes I consent	Yes I am willing	Grand’Anse	Pétion Ville	36-45 years old	Male		Married	Classical		Catholic		Unemployed	2	2 years	No			No				No			No			Not applicable (N/A)		Yes	I have been educated and informed		Not applicable (N/A)		Yes	Yes	No	No	No	No	No	I don't know	Yes	No	No	No	Agree completely	Agree	Yes
Yes I consent	Yes I am willing	Ouest	Delmas	26-35 years old	Female		Single	Professional		Voodooist		Student	3	Less than 6 months	No			Yes	Yes	I returned to the vaccination center		Yes	1- MODERNA,2- JHONSON		No			Because of side effects,No fear of becoming seriously ill.,Fear of injections (syringes),It is not a priority for me		Yes	I trust science		Not applicable (N/A)		Sometimes	Yes	I do not know any religious leaders		No	No	No	Yes	Yes	No	Yes	No	Agree	Agree completely	Uncertain
Yes I consent	No I am not willing
Yes I consent	Yes I am willing	Ouest	Port-au-Prince	26-35 years old	Male		Married	University		Catholic		Employed	4	1 year	No			Yes	No	Not applicable (N/A)		Yes	1- MODERNA,2- JHONSON,4- ASTRAZENECA.		No			I do not believe in the effectiveness of the vaccine That's all		No			My religious faith does not allow it		No	No	No	No	No	No	Not applicable (N/A)	No	I don't know any leaders (politicians, teachers, health care workers)	No	No	No	Not at all Agree	Not at all Agree	Yes
Yes I consent	Yes I am willing	Ouest	Anse à Galet	36-45 years old	Male		Married	University		Protestant		Employed	3	2 years	No			Yes	No	Not applicable (N/A)		Yes	1- MODERNA,2- JHONSON,3- PFIZER		Yes	To protect myself,To protect my Family,It is recommended by my Institution				Yes	I trust science,I have been educated and informed		Not applicable (N/A)		No	No	No	No	No	Yes	No	Yes	No	No	No	Yes	Agree	Agree	Yes
Yes I consent	Yes I am willing	Ouest	Anse à Galet	36-45 years old	Male		Married	University		Catholic		Employed	4	2 years	No			Yes	No	Not applicable (N/A)		Yes	1- MODERNA,3- PFIZER		Yes	To protect myself,To protect my Family,It is recommended by my Institution				Yes	I have been educated and informed		Not applicable (N/A)		Sometimes	No	No	No	No	No	No	Yes	Yes	No	No	Yes	Agree	Agree	Yes
Yes I consent	Yes I am willing	Nord	Delmas	26-35 years old	Male		Married	University		Voodooist		Employed	3	Less than 6 months	No			No				No			No			To avoid contracting COVID-19 from the vaccine itself.,I do not believe in the effectiveness of the vaccine That's all,I believe in conspiracy theories,I think that the COVID-19 vaccine is not well stored. (The cold chain is not safe),It is not a priority for me		I don't know					Sometimes	Yes	No	Yes	No	Yes	Yes	No	Yes	No	Yes	No	Not at all Agree	Not at all Agree	No
Yes I consent	Yes I am willing	Ouest	Delmas	36-45 years old	Male		Common-law	Classical		Atheist		Employed	7	2 years	No			No				No			No			COVID-19 is not as serious as they say.		No			Not applicable (N/A)		Sometimes	No	No	Yes	Yes	Yes	Yes	No	Yes	No	No	No	Not Agree	Not Agree	Yes
Yes I consent	Yes I am willing	Ouest	Anse à Galet	26-35 years old	Female		Single	University		Protestant		Employed	2	2 years	No			Yes	Yes	Not applicable (N/A)		Yes	1- MODERNA,2- JHONSON,3- PFIZER		Yes	To protect myself,To protect my Family,It is recommended by my Institution				Yes	I have been educated and informed		Not applicable (N/A)		Yes	No	Yes		No	Yes	No	I don't know	No	No	No	Yes	Agree	Agree	Yes
Yes I consent	Yes I am willing	Ouest	Anse à Galet	26-35 years old	Female		Single	University		Catholic		Employed	3	6 months	No			Yes	No	Not applicable (N/A)		Yes	1- MODERNA		Yes	To protect myself,To protect my Family,It is recommended by my Institution				Yes	I trust science,I have been educated and informed		Not applicable (N/A)		Yes	No	No	No	No	No	No	Yes	No	No	No	Yes	Agree	Agree	Yes
Yes I consent	Yes I am willing	Ouest	Anse à Galet	46-55 years old	Male		Common-law	Professional		Catholic		Employed	3	1 year	Yes	Hypertension		I don't know		Not applicable (N/A)		Yes	1- MODERNA		Yes	It is recommended by my Institution		Not applicable (N/A)		I don't know					Sometimes	No	I do not know any religious leaders		No	I don't know anyone	No	I don't know	I don't know any leaders (politicians, teachers, health care workers)	No	No	Yes	Agree	Agree	Yes
Yes I consent	Yes I am willing	Ouest	Anse à Galet	46-55 years old	Male		Married	Professional		Other (specify)	No religion	Employed	5	3 years and more	No			Yes	No	Not applicable (N/A)		Yes	1- MODERNA		Yes	It is recommended by my Institution		Not applicable (N/A)		Yes	I have been educated and informed,I am afraid of the uncontrolled spread of the virus.		Not applicable (N/A)		Sometimes	No	I do not know any religious leaders		No	I don't know anyone	No	Yes	Yes	No	No	Yes	Agree	Agree	Yes
Yes I consent	Yes I am willing	Ouest	Cité soleil	26-35 years old	Female		Single	University		Protestant		Self-employed	4 personnes	Less than 6 months	No			No				Yes	1- MODERNA		No			I need time to take the COVID-19 vaccine		No			No need for a vaccine because the virus is harmless.		Sometimes	Yes	Yes		No	No	No	No	Yes	No	No	No	Not Agree	Not Agree	No
Yes I consent	Yes I am willing	Ouest	Cité soleil	36-45 years old	Female		Common-law	Professional		Voodooist		Self-employed	9	3 years and more	Yes	Hypertension		Yes	I don't know	Not applicable (N/A)		No			No			My health condition does not allow it		I don't know					Sometimes	Sometimes	No	Not applicable (N/A)	No	I don't know anyone	Not applicable (N/A)	I don't know	I don't know any leaders (politicians, teachers, health care workers)	No	No	Yes	Not at all Agree	Not at all Agree	Uncertain
Yes I consent	Yes I am willing	Ouest	Delmas	26-35 years old	Male		Common-law	Classical		Protestant		Unemployed	8	2 years	No			Yes	I don't know	Not applicable (N/A)		No			No			It is not a priority for me		No			I don't believe in the virus. COVID-19 is not as serious as they say.		Sometimes	No	No	Yes	No	Yes	Yes	I don't know	No	No	No	No	Not Agree	Not Agree	Uncertain
Yes I consent	Yes I am willing	Ouest	Delmas	46-55 years old	Male		Married	Professional		Catholic		Unemployed	7	2 years	Yes	Hypertension		Yes	No	Not applicable (N/A)		No			No			I will take it if I have to pay		I don't know					Sometimes	No	I do not know any religious leaders		No	Yes	Yes	Yes	No	No	No	No	Not at all Agree	Not at all Agree	Uncertain
Yes I consent	Yes I am willing	Ouest	Delmas	26-35 years old	Male		Single	Professional		Catholic		Unemployed	6	2 years	No			No				No			No			COVID-19 is not as serious as they say.,It is not a priority for me		I don't know					No	No	No	Not applicable (N/A)	No	Yes	Not applicable (N/A)	No	I don't know any leaders (politicians, teachers, health care workers)	No	No	No	Not at all Agree	Not at all Agree	Uncertain
Yes I consent	Yes I am willing	Ouest	Delmas	26-35 years old	Male		Single	Professional		Catholic		Student	6	6 months	No			Yes	I don't know	Not applicable (N/A)		Yes	1- MODERNA		Yes	To protect myself,For travel abroad				I don't know					Sometimes	Sometimes	No	No	No	Yes	Yes	I don't know	No	No	No	Yes	Agree	Not Agree	Yes
Yes I consent	Yes I am willing	Ouest	Delmas	+ de 55 years old	Female		Married	University		Protestant		Self-employed	7	Less than 6 months	Yes	Hypertension		Yes	No	Not applicable (N/A)		Yes	1- MODERNA		Yes	To protect myself,To protect my Family,For travel abroad				Yes	Other (Specify)	I used to take COVID-19 vaccines	Not applicable (N/A)		Sometimes	No	No	Yes	No	Yes	Not applicable (N/A)	I don't know	I don't know any leaders (politicians, teachers, health care workers)	No	No	Yes	Agree	Agree completely	Yes
Yes I consent	Yes I am willing	Ouest	Delmas	36-45 years old	Female		Married	Professional		Voodooist		Self-employed	8	1 year	No			I don't know		Not applicable (N/A)		Yes	1- MODERNA		Yes	For travel abroad		Not applicable (N/A)		No			My religious faith does not allow it		Sometimes	No	No	Yes	No	Yes	Yes	No	I don't know any leaders (politicians, teachers, health care workers)	No	No	No	Not Agree	Not Agree	Uncertain
Yes I consent	Yes I am willing	Ouest	Delmas	46-55 years old	Male		Widowed	Professional		Atheist		Unemployed	6	6 months	No			No				Yes	1- MODERNA		Yes	For travel abroad		Not applicable (N/A)		I don't know					Sometimes	No	No	No	No	No	Not applicable (N/A)	I don't know	No	No	No	No	Not Agree	Not Agree	Yes
Yes I consent	Yes I am willing	Ouest	Delmas	26-35 years old	Female		Single	Professional		Catholic		Employed	6	1 year	No			Yes	I don't know	Not applicable (N/A)		Yes	1- MODERNA		Yes	To protect myself		Not applicable (N/A)		Yes	I have been educated and informed		Not applicable (N/A)		Sometimes	No	No	No	No	Yes	No	I don't know	I don't know any leaders (politicians, teachers, health care workers)	No	No	Yes	Agree	Not Agree	Yes
Yes I consent	Yes I am willing	Ouest	Delmas	+ de 55 years old	Male		Divorced	Classical		Protestant		Employed	6	1 year	Yes	Asthma		Yes	Yes	Not applicable (N/A)		Yes	1- MODERNA		Yes	To protect myself		Not applicable (N/A)		Yes	Other (Specify)	My family who live in the United States who advised me.	Not applicable (N/A)		Sometimes	No	No	No	No	Yes	No	No	Yes	No	No	Yes	Agree	Not Agree	Yes
Yes I consent	Yes I am willing	Ouest	Delmas	+ de 55 years old	Female		Married	Classical		Catholic		Employed	4	1 year	Yes	Hypertension		Yes	I don't know	Not applicable (N/A)		Yes	1- MODERNA		Yes	For travel abroad		Not applicable (N/A)		Yes	I have been educated and informed		Not applicable (N/A)		Yes	No	Yes		No	I don't know anyone	No	No	Yes	No	No	Yes	Agree completely	Not Agree	Yes
Yes I consent	Yes I am willing	Sud-Est	Grand Gôave	18-25 years old	Female		Single	Classical		Protestant		Student		1 year	No			No				No			No			Because of side effects,No fear of becoming seriously ill.,It is not a priority for me		No			Because of the side effects,I don't believe in the effectiveness of the vaccine. That's all there is to it.		No	Sometimes	No	No	Yes	No	No	Yes	No	No	Yes	Yes	Agree	Agree	Yes
Yes I consent	Yes I am willing	Ouest	Grand Gôave	26-35 years old	Male		Single	University		Protestant		Student		1 year	No			No				No			No			Because of side effects,No fear of becoming seriously ill.,It is not a priority for me		No			Because of the side effects,I don't believe in the effectiveness of the vaccine. That's all there is to it.		Yes	No	No	No	Yes	No	No	Yes	No	No	No	Yes	Agree	Agree	Yes
Yes I consent	Yes I am willing	Ouest	Grand Gôave	26-35 years old	Female		Married	University		Protestant		Employed		1 year	No			Yes	No	Not applicable (N/A)		Yes	1- MODERNA		Yes	To protect myself,To protect my Family,To protect my community				Yes	I trust science		Not applicable (N/A)		Yes	Sometimes	No	No	No	No	No	Yes	No	No	No	Yes	Agree completely	Agree completely	Yes
Yes I consent	Yes I am willing	Ouest	Grand Gôave	36-45 years old	Female		Married	University		Protestant		Employed		1 year	No			Yes	No	Not applicable (N/A)		Yes	1- MODERNA		Yes	To protect myself,To protect my Family,To protect my community				Yes	I trust science		Not applicable (N/A)		Yes	No	No	No	No	No	No	Yes	No	No	No	No	Agree completely	Agree completely	Yes
Yes I consent	Yes I am willing	Sud	Grand Gôave	18-25 years old	Female		Married	University		Protestant		Employed		6 months	No			Yes	No	Not applicable (N/A)		Yes	1- MODERNA,3- PFIZER		Yes	To protect myself,To protect my Family,To protect my community				Yes	I trust science		Not applicable (N/A)		Yes	No	No	No	No	No	No	Yes	I don't know any leaders (politicians, teachers, health care workers)	No	No	Yes	Agree	Agree	Yes
Yes I consent	Yes I am willing	Sud	Grand Gôave	18-25 years old	Male		Common-law	Classical		Catholic		Self-employed		6 months	Yes	Hypertension		Yes	No	Not applicable (N/A)		No			Yes	To protect myself,To protect my Family				Yes	I trust science		Not applicable (N/A)		Yes	No	No	No	No	No	No	Yes	No	No	No	Yes	Agree	Agree	Yes
Yes I consent	Yes I am willing	Ouest	Grand Gôave	36-45 years old	Male		Common-law	Classical		Catholic		Unemployed		6 months	No			No				No			Yes	To protect myself,To protect my Family,For travel abroad				Yes	I trust science		Not applicable (N/A)		Yes	No	No	No	Yes	No	No	Yes	No	No	No	Yes	Agree completely	Agree completely	Yes
Yes I consent	Yes I am willing	Ouest	Grand Gôave	26-35 years old	Female		Married	Classical		Protestant		Self-employed		1 year	No			No				No			Yes	To protect myself,To protect my Family,To protect my community				Yes	I trust science		Not applicable (N/A)		Yes	No	No	No	No	No	No	Yes	I don't know any leaders (politicians, teachers, health care workers)	No	No	Yes	Agree completely	Agree completely	Yes
Yes I consent	Yes I am willing	Sud-Est	Grand Gôave	36-45 years old	Female		Married	University		Protestant		Employed		1 year	No			Yes	No	Not applicable (N/A)		No			Yes	To protect myself,To protect my Family,To protect my community				Yes	I trust science		Not applicable (N/A)		Yes	No	No	No	Yes	No	No	Yes	No	No	No	Yes	Agree	Agree	Yes
Yes I consent	Yes I am willing	Sud	Grand Gôave	26-35 years old	Female		Common-law	Classical		Catholic		Self-employed		6 months	No			Yes	No	Not applicable (N/A)		No			Yes	To protect myself,To protect my Family,To protect my community				Yes	I trust science		Not applicable (N/A)		Yes	Sometimes	No	No	No	No	No	Yes	No	No	No	No	Agree	Agree	Yes
Yes I consent	Yes I am willing	Sud	Grand Gôave	26-35 years old	Female		Married	University		Protestant		Student		6 months	No			Yes	No	Not applicable (N/A)		Yes	1- MODERNA		Yes	To protect myself,To protect my Family,To protect my community				Yes	I trust science		Not applicable (N/A)		Yes	No	No	No	No	No	No	Yes	I don't know any leaders (politicians, teachers, health care workers)	No	No	Yes	Agree completely	Agree completely	Yes
Yes I consent	Yes I am willing	Ouest	Anse à Galet	36-45 years old	Female		Married	University		Protestant		Employed	4	1 year	No			Yes	No	Not applicable (N/A)		Yes	1- MODERNA,3- PFIZER		Yes	It is recommended by my Institution		Not applicable (N/A)		Yes	I trust science,I have been educated and informed		Not applicable (N/A)		Sometimes	No	No	No	No	Yes	No	Yes	Yes	No	No	Yes	Agree	Agree	Yes
Yes I consent	Yes I am willing	Ouest	Anse à Galet	36-45 years old	Male		Married	University		Other (specify)	No religion	Employed	3	1 year	No			Yes	No	Not applicable (N/A)		Yes	1- MODERNA,3- PFIZER		Yes	To protect myself,To protect my Family,It is recommended by my Institution				Yes	I trust science,I have been educated and informed		Not applicable (N/A)		Yes	Yes	Yes		No	No	No	Yes	Yes	No	No	Yes	Agree	Agree	Yes
Yes I consent	Yes I am willing	Ouest	Carrefour	18-25 years old	Female		Single	Classical		Protestant		Employed	1	6 months	No			Yes	I don't know	I did not do anything		No			No			Because of side effects,I need time to take the COVID-19 vaccine,It is not a priority for me		I don't know					No	No	I do not know any religious leaders		No	No	No	Yes	I don't know any leaders (politicians, teachers, health care workers)	No	No	No	Not Agree	Agree completely	No
Yes I consent	Yes I am willing	Ouest	Anse à Galet	36-45 years old	Male		Married	University		Catholic		Employed	4	2 years	No			Yes	No	Not applicable (N/A)		Yes	1- MODERNA,2- JHONSON,3- PFIZER		Yes	To protect myself,To protect my Family,It is recommended by my Institution				Yes	I trust science,I have been educated and informed		Not applicable (N/A)		Yes	Sometimes	No	No	No	Yes	No	Yes	Yes	No	No	Yes	Agree	Agree	Yes
Yes I consent	Yes I am willing	Ouest	Carrefour	26-35 years old	Male		Single	University		Voodooist		Employed	12	3 years and more	No			No				No			No			Because of side effects,It is not a priority for me		No			Because of the side effects,I don't believe in the effectiveness of the vaccine. That's all there is to it.		No	No	No	No	No	No	Not applicable (N/A)	No	No	No	No	No	Not at all Agree	Not at all Agree	No
Yes I consent	Yes I am willing	Ouest	Anse à Galet	18-25 years old	Female		Single	Classical		Catholic		Student	5	2 years	No			Yes	No	Not applicable (N/A)		Yes	1- MODERNA,2- JHONSON,3- PFIZER		Yes	It is recommended by the health care worker,Other (Specify)	My father is a doctor, he advised me to take the COVID-19 vaccine			Yes	I trust science,I have been educated and informed		Not applicable (N/A)		Yes	No	No	No	No	No	No	Yes	Yes	No	No	Yes	Agree	Agree	Yes
Yes I consent	Yes I am willing	Ouest	Anse à Galet	26-35 years old	Female		Single	University		Protestant		Student	5	1 year	No			Yes	No	Not applicable (N/A)		Yes	1- MODERNA,2- JHONSON,3- PFIZER		Yes	It is recommended by the health care worker,Other (Specify)	My father is a doctor, he advised me to take the COVID-19 vaccine			Yes	I trust science,I have been educated and informed		Not applicable (N/A)		Yes	No	No	No	No	Yes	No	I don't know	Yes	No	No	Yes	Agree	Agree	Yes
Yes I consent	Yes I am willing	Ouest	Carrefour	36-45 years old	Male		Single	Professional		Voodooist		Employed		3 years and more	No			No				No			No			I need time to take the COVID-19 vaccine		I don't know					No	No	Yes		Yes	Yes	Yes	Yes	Yes	Yes	No	No	Agree completely	Agree completely	Yes
Yes I consent	Yes I am willing	Ouest	Carrefour	26-35 years old	Male		Single	Professional		Protestant		Self-employed		3 years and more	No			I don't know		Not applicable (N/A)		No			No			Because of side effects		No			Not applicable (N/A)		No	No	No	No	No	Yes	Not applicable (N/A)	No	No	No	No	Yes	Not Agree	Not at all Agree	No
Yes I consent	Yes I am willing	Ouest	Anse à Galet	18-25 years old	Male		Single	Professional		Protestant		Student	5	1 year	No			Yes	No	Not applicable (N/A)		Yes	1- MODERNA,2- JHONSON,3- PFIZER		Yes	It is recommended by the health care worker,Other (Specify)	My uncle is a doctor, he advised me to take the COVID-19 vaccine			Yes	I trust science,I have been educated and informed		Not applicable (N/A)		Yes	No	No	No	No	Yes	No	Yes	Yes	No	No	Yes	Agree	Agree	Yes
Yes I consent	Yes I am willing	Ouest	Carrefour	18-25 years old	Male		Single	Classical		Protestant		Student		Less than 6 months	No			No				No			No			Because of side effects,Fear of injections (syringes),My religion does not allow it		I don't know					Sometimes	Sometimes	No	No	No	No	Not applicable (N/A)	Yes	I don't know any leaders (politicians, teachers, health care workers)	Yes	Yes	No	Agree completely	Agree completely	Uncertain
Yes I consent	Yes I am willing	Ouest	Anse à Galet	26-35 years old	Male		Single	Professional		Catholic		Self-employed	4	Less than 6 months	No			I don't know		Not applicable (N/A)		Yes	1- MODERNA		Yes	For travel abroad		Not applicable (N/A)		Yes	I trust science		Not applicable (N/A)		Sometimes	No	No	No	No	No	No	Yes	Yes	No	No	Yes	Agree	Agree	Yes
Yes I consent	Yes I am willing	Ouest	Anse à Galet	36-45 years old	Female		Married	Professional		Protestant		Self-employed	3	Less than 6 months	No			Yes	No	Not applicable (N/A)		Yes	1- MODERNA		Yes	For travel abroad		Not applicable (N/A)		Yes	I trust science,I have been educated and informed		Not applicable (N/A)		Sometimes	No	No	No	No	Yes	No	Yes	Yes	No	No	Yes	Agree	Agree	Yes
Yes I consent	Yes I am willing	Ouest	Anse à Galet	36-45 years old	Male		Married	Professional		Catholic		Employed	5	Less than 6 months	No			Yes	No	Not applicable (N/A)		Yes	1- MODERNA,3- PFIZER		Yes	For travel abroad		Not applicable (N/A)		No			No need for a vaccine because the virus is harmless.		Sometimes	No	I do not know any religious leaders		No	I don't know anyone	No	No	Yes	No	No	Yes	Agree	Not Agree	Yes
Yes I consent	Yes I am willing	Ouest	Anse à Galet	46-55 years old	Male		Married	Professional		Other (specify)	No religion	Self-employed	4	Less than 6 months	No			I don't know		Not applicable (N/A)		No			Yes	For travel abroad		Not applicable (N/A)		I don't know					Yes	No	I do not know any religious leaders		No	I don't know anyone	No	I don't know	Yes	No	No	Yes	Agree	Agree	Uncertain
Yes I consent	Yes I am willing	Ouest	Ganthier	26-35 years old	Female		Common-law	Professional		Protestant		Self-employed	11	6 months	Yes	Asthma		I don't know		Other (Specify)		No			No			Because of side effects		I don't know					Sometimes	Sometimes	No	Not applicable (N/A)	No	I don't know anyone	Not applicable (N/A)	I don't know	Yes	No	No	Yes	Not Agree	Not Agree	Uncertain
Yes I consent	Yes I am willing	Ouest	Carbaret	26-35 years old	Male		Single	Professional		Protestant		Employed	3	3 years and more	No			Yes	No	Not applicable (N/A)		Yes	1- MODERNA,3- PFIZER		Yes	It is recommended by my Institution		Not applicable (N/A)		Yes	I trust science,I have been educated and informed		Not applicable (N/A)		Sometimes	No	No	No	No	No	No	No	Yes	No	No	Yes	Agree	Agree	Yes
Yes I consent	Yes I am willing	Ouest	Carbaret	36-45 years old	Male		Married	Professional		Protestant		Employed	4	3 years and more	No			Yes	No	Not applicable (N/A)		Yes	1- MODERNA,3- PFIZER		Yes	It is recommended by my Institution		Not applicable (N/A)		I don't know					No	No	No	No	No	No	No	Yes	No	No	No	Yes	Agree	Agree	Yes
Yes I consent	Yes I am willing	Ouest	Port-au-Prince	36-45 years old	Male		Single	Classical		Protestant		Unemployed	6	3 years and more	No			Yes	No	Not applicable (N/A)		No			No			COVID-19 is not as serious as they say.		No			Not applicable (N/A)		No	No	No	No	No	Yes	Not applicable (N/A)	No	I don't know any leaders (politicians, teachers, health care workers)	No	No	Yes	Not Agree	Not Agree	Yes
Yes I consent	Yes I am willing	Ouest	Port-au-Prince	26-35 years old	Male		Single	Classical		Catholic		Unemployed	8	1 year	No			No				No			No			COVID-19 is not as serious as they say.,It is not a priority for me		I don't know					No	Sometimes	No	Yes	No	Yes	Yes	I don't know	I don't know any leaders (politicians, teachers, health care workers)	No	No	No	Agree	Agree	Yes
Yes I consent	Yes I am willing	Ouest	Port-au-Prince	26-35 years old	Male		Single	Classical		Voodooist		Unemployed	9	2 years	No			I don't know		Not applicable (N/A)		No			No			Not applicable (N/A)		I don't know					Sometimes	No	No	Yes	No	I don't know anyone	Yes	I don't know	No	No	No	Yes	Agree	Not Agree	Uncertain
Yes I consent	Yes I am willing	Ouest	Port-au-Prince	46-55 years old	Male		Married	Professional		Catholic		Unemployed	11	2 years	Yes	Hypertension		I don't know		Not applicable (N/A)		Yes	1- MODERNA		No			I do not wish to take the vaccine that is currently offered in Haiti.		I don't know					Sometimes	No	No	Not applicable (N/A)	No	Yes	Yes	No	No	No	No	No	Agree	Not Agree	Uncertain
Yes I consent	Yes I am willing	Ouest	Port-au-Prince	46-55 years old	Male		Divorced	Professional		Protestant		Self-employed	7	1 year	Yes	Hypertension		Yes	No	Not applicable (N/A)		No			No			Not applicable (N/A)		No			I don't believe in the effectiveness of the vaccine. That's all there is to it.		Sometimes	Sometimes	No	Yes	No	Yes	Yes	I don't know	Yes	No	No	No	Not Agree	Not at all Agree	Uncertain
Yes I consent	Yes I am willing	Ouest	Carbaret	36-45 years old	Male		Married	Professional		Other (specify)	No religion	Employed	2	2 years	No			Yes	No	Not applicable (N/A)		Yes	2- JHONSON		Yes	It is recommended by my Institution		Not applicable (N/A)		Yes	I have been educated and informed		Not applicable (N/A)		Sometimes	No	No	No	No	Yes	No	Yes	Yes	No	No	Yes	Agree	Agree	Yes
Yes I consent	Yes I am willing	Ouest	Arcahaie	36-45 years old	Male		Single	Professional		Catholic		Employed	4	3 years and more	No			Yes	No	Not applicable (N/A)		Yes	1- MODERNA,2- JHONSON		Yes	It is recommended by my Institution		Not applicable (N/A)		Yes	I trust science,I have been educated and informed		Not applicable (N/A)		Yes	No	No	No	No	No	No	No	No	No	No	Yes	Agree	Agree	Yes
Yes I consent	Yes I am willing	Ouest	Carbaret	46-55 years old	Male		Common-law	Professional		Catholic		Employed	3	3 years and more	No			Yes	No	Not applicable (N/A)		Yes	1- MODERNA,2- JHONSON		Yes	It is recommended by my Institution		Not applicable (N/A)		Yes	I trust science,I have been educated and informed,Not applicable (N/A)		Not applicable (N/A)		No	Yes	Yes		No	No	No	I don't know	No	No	No	Yes	Agree	Agree	Yes
Yes I consent	Yes I am willing	Ouest	Carbaret	26-35 years old	Male		Single	Professional		Other (specify)	No religion	Employed	3	3 years and more	No			I don't know		Not applicable (N/A)		Yes	2- JHONSON		Yes	It is recommended by my Institution		Not applicable (N/A)		I don't know					Yes	No	No	Not applicable (N/A)	No	No	No	Yes	Yes	No	No	Yes	Agree	Agree	Yes
Yes I consent	Yes I am willing	Ouest	Carbaret	26-35 years old	Male		Single	Professional		Catholic		Employed	2	3 years and more	No			No				Yes	1- MODERNA,2- JHONSON		Yes	It is recommended by my Institution		Not applicable (N/A)		No			Because of the side effects,I don't believe in the virus. COVID-19 is not as serious as they say.		Sometimes	No	No	No	No	I don't know anyone	No	Yes	Yes	No	No	Yes	Agree	Agree	Yes
Yes I consent	Yes I am willing	Ouest	Carbaret	36-45 years old	Male		Married	University		Protestant		Employed	4	3 years and more	No			Yes	No	Not applicable (N/A)		Yes	1- MODERNA,2- JHONSON		Yes	It is recommended by my Institution		Not applicable (N/A)		Yes	I trust science,I have been educated and informed		Not applicable (N/A)		Yes	Yes	Yes		No	No	No	Yes	Yes	No	No	Yes	Agree	Agree	Yes
Yes I consent	Yes I am willing	Ouest	Carbaret	36-45 years old	Male		Married	Professional		Protestant		Employed	3	3 years and more	No			Yes	No	Not applicable (N/A)		Yes	1- MODERNA,2- JHONSON,3- PFIZER		Yes	It is recommended by my Institution		Not applicable (N/A)		Yes	Not applicable (N/A)		Not applicable (N/A)		Yes	Yes	No	No	No	No	No	Yes	Yes	No	No	Yes	Agree	Agree completely	Yes
Yes I consent	Yes I am willing	Ouest	Carbaret	26-35 years old	Male		Single	Professional		Catholic		Employed	4	3 years and more	No			I don't know		Not applicable (N/A)		Yes	1- MODERNA,3- PFIZER		Yes	It is recommended by my Institution		Not applicable (N/A)		Yes	I trust science,I have been educated and informed		Not applicable (N/A)		Yes	No	No	Not applicable (N/A)	No	No	No	No	No	No	No	Yes	Agree	Agree	Yes
Yes I consent	Yes I am willing	Ouest	Carbaret	36-45 years old	Male		Married	Professional		Voodooist		Employed	3	3 years and more	No			Yes	No	Not applicable (N/A)		Yes	1- MODERNA		Yes	It is recommended by my Institution		Not applicable (N/A)		No			Not applicable (N/A)		Sometimes	No	I do not know any religious leaders		No	I don't know anyone	No	No	No	No	No	Yes	Agree	Agree	Uncertain
Yes I consent	Yes I am willing	Ouest	Carbaret	36-45 years old	Female		Married	Professional		Protestant		Self-employed	4	Less than 6 months	No			Yes	No	Not applicable (N/A)		Yes	1- MODERNA		Yes	For travel abroad		Not applicable (N/A)		Yes	I have been educated and informed		Not applicable (N/A)		Yes	No	No	No	No	No	No	I don't know	No	No	No	Yes	Agree	Agree	Uncertain
Yes I consent	Yes I am willing	Ouest	Carbaret	36-45 years old	Female		Married	Professional		Catholic		Employed	2	Less than 6 months	No			I don't know		Not applicable (N/A)		Yes	1- MODERNA		Yes	For travel abroad		Not applicable (N/A)		I don't know					No	No	No	No	No	No	No	No	No	No	No	Yes	Agree	Agree	Yes
Yes I consent	Yes I am willing	Ouest	Port-au-Prince	46-55 years old	Male		Common-law	Professional		Catholic		Self-employed	6	2 years	No			Yes	I don't know	Not applicable (N/A)		No			No			No fear of becoming seriously ill.,COVID-19 is not as serious as they say.		I don't know					Sometimes	No	No	No	No	Yes	No	I don't know	No	No	No	No	Agree	Not Agree	Uncertain
Yes I consent	Yes I am willing	Ouest	Port-au-Prince	+ de 55 years old	Female		Married	Classical		Protestant		Unemployed	6	1 year	Yes	Diabetes		I don't know		Not applicable (N/A)		No			No			I will take it if I have to pay		No			I don't believe in the virus. COVID-19 is not as serious as they say.		Yes	No	No	No	No	Yes	Yes	Yes	I don't know any leaders (politicians, teachers, health care workers)	No	No	Yes	Agree	Not Agree	Uncertain
Yes I consent	Yes I am willing	Ouest	Port-au-Prince	26-35 years old	Female		Married	University		Protestant		Student	4	1 year	No			Yes	No	I did not do anything		Yes	1- MODERNA,4- ASTRAZENECA.		No			It is not a priority for me,I do not wish to take the vaccine that is currently offered in Haiti.		I don't know					Sometimes	Sometimes	No	Yes	No	Yes	Not applicable (N/A)	No	Yes	No	No	Yes	Agree	Not Agree	Yes
Yes I consent	Yes I am willing	Ouest	Port-au-Prince	18-25 years old	Male		Single	Classical		Voodooist		Self-employed	5	2 years	No			I don't know		Not applicable (N/A)		Yes	1- MODERNA		No			I do not believe in the effectiveness of the vaccine That's all,I do not wish to take the vaccine that is currently offered in Haiti.		No			My religious faith does not allow it		Sometimes	No	No	Yes	Yes	Yes	Yes	No	Yes	No	No	Yes	Not Agree	Not at all Agree	Yes
Yes I consent	Yes I am willing	Ouest	Carbaret	36-45 years old	Male		Common-law	Professional		Catholic		Employed	2	3 years and more	No			I don't know		Not applicable (N/A)		Yes	1- MODERNA,3- PFIZER		Yes	It is recommended by my Institution		Not applicable (N/A)		I don't know					Sometimes	Yes	Yes		No	Yes	No	Yes	Yes	No	No	Yes	Agree completely	Agree completely	Yes
Yes I consent	Yes I am willing	Ouest	Carbaret	36-45 years old	Female		Common-law	Professional		Catholic		Employed	5	1 year	No			Yes	No	Not applicable (N/A)		Yes	1- MODERNA,2- JHONSON		Yes	For travel abroad,It is recommended by my Institution				Yes	I trust science,I have been educated and informed		Not applicable (N/A)		Sometimes	No	No	No	No	No	No	Yes	Yes	No	No	Yes	Agree	Agree	Yes
Yes I consent	Yes I am willing	Ouest	Port-au-Prince	26-35 years old	Male		Single	University		Protestant		Unemployed	2	1 year	No			No				Yes	1- MODERNA,4- ASTRAZENECA.		No			Because of side effects,No fear of becoming seriously ill.,I need time to take the COVID-19 vaccine		No			Other (Specify)	It does not prevent you from being infected	Sometimes	Sometimes	Yes		No	Yes	No	No	No	Yes	No	No	Agree	Agree	Uncertain
Yes I consent	Yes I am willing	Ouest	Carbaret	+ de 55 years old	Male		Widowed	Professional		Catholic		Employed	3	Less than 6 months	Yes	Diabetes		Yes	No	Not applicable (N/A)		Yes	1- MODERNA		Yes	For travel abroad		Not applicable (N/A)		Yes	I trust science		Not applicable (N/A)		Yes	No	No	No	No	No	No	No	No	No	No	Yes	Agree	Agree	Yes
Yes I consent	Yes I am willing	Ouest	Arcahaie	36-45 years old	Male		Married	Professional		Voodooist		Self-employed	4	1 year	No			I don't know		Not applicable (N/A)		Yes	1- MODERNA		Yes	It is recommended by the health care worker		Not applicable (N/A)		I don't know					No	No	No	No	No	I don't know anyone	No	I don't know	I don't know any leaders (politicians, teachers, health care workers)	No	No	Yes	Agree	Agree	Yes
Yes I consent	Yes I am willing	Ouest	Carbaret	36-45 years old	Female		Married	University		Protestant		Employed	3	1 year	No			Yes	No	Not applicable (N/A)		Yes	1- MODERNA		Yes	It is recommended by my Institution		Not applicable (N/A)		Yes	I trust science		Not applicable (N/A)		Yes	No	No	Yes	No	Yes	Yes	Yes	No	No	No	Yes	Agree	Agree	Yes
Yes I consent	Yes I am willing	Ouest	Port-au-Prince	18-25 years old	Female		Single	University		Catholic		Student	5	1 year	No			Yes	No	I did not do anything		Yes	1- MODERNA		No			I need time to take the COVID-19 vaccine		No			Not applicable (N/A)		Sometimes	Sometimes	No	Yes	No	No	Not applicable (N/A)	No	I don't know any leaders (politicians, teachers, health care workers)	No	No	Yes	Agree	Not Agree	Yes
Yes I consent	Yes I am willing	Ouest	Carbaret	26-35 years old	Female		Single	University		Protestant		Employed	3	3 years and more	No			Yes	No	Not applicable (N/A)		Yes	1- MODERNA,2- JHONSON,3- PFIZER		Yes	It is recommended by my Institution		Not applicable (N/A)		Yes	I trust science,I have been educated and informed		Not applicable (N/A)		Yes	No	No	No	No	I don't know anyone	No	Yes	Yes	No	No	Yes	Agree	Agree	Yes
Yes I consent	Yes I am willing	Ouest	Port-au-Prince	18-25 years old	Female		Single	University		Catholic		Student	5	1 year	No			Yes	No	Not applicable (N/A)		Yes	1- MODERNA,4- ASTRAZENECA.		No			I do not wish to take the vaccine that is currently offered in Haiti.		I don't know					Sometimes	No	Yes		No	I don't know anyone	No	No	Yes	No	No	Yes	Agree	Agree	Yes
Yes I consent	Yes I am willing	Ouest	Carbaret	26-35 years old	Female		Single	University		Other (specify)	No religion	Employed	3	3 years and more	No			Yes	No	Not applicable (N/A)		Yes	1- MODERNA		Yes	It is recommended by my Institution		Not applicable (N/A)		Yes	I trust science,I have been educated and informed		Not applicable (N/A)		No	No	Yes		No	No	No	Yes	Yes	No	No	Yes	Agree	Agree	Yes
Yes I consent	Yes I am willing	Ouest	Port-au-Prince	46-55 years old	Male		Married	Other (specify)	University president	Catholic		Employed	5	1 year	Yes	Hypertension		Yes	Yes	I did not do anything		Yes	1- MODERNA,4- ASTRAZENECA.		No			I need time to take the COVID-19 vaccine		I don't know					Sometimes	Yes	Yes		No	Yes	No	Yes	I don't know any leaders (politicians, teachers, health care workers)	No	No	Yes	Agree	Not Agree	Yes
Yes I consent	Yes I am willing	Centre	Carbaret	26-35 years old	Female		Single	Professional		Protestant		Employed	3	3 years and more	No			Yes	No	Not applicable (N/A)		Yes	1- MODERNA,3- PFIZER		Yes	To protect myself,To protect my Family,To protect my community,It is recommended by the health care worker,For travel abroad,It is recommended by my Institution				I don't know					Yes	Yes	Yes		No	No	Yes	Yes	Yes	No	No	Yes	Agree	Agree	Yes
Yes I consent	Yes I am willing	Ouest	Port-au-Prince	26-35 years old	Male		Single	University		Protestant		Student	5	2 years	No			I don't know		Not applicable (N/A)		Yes	1- MODERNA,4- ASTRAZENECA.		No			I do not believe in the effectiveness of the vaccine That's all,I need time to take the COVID-19 vaccine		I don't know					Sometimes	No	I do not know any religious leaders		No	Yes	No	I don't know	I don't know any leaders (politicians, teachers, health care workers)	No	No	Yes	Agree	Agree	Uncertain
Yes I consent	Yes I am willing	Ouest	Port-au-Prince	26-35 years old	Female		Married	University		Protestant		Student	4	1 year	No			Yes	Yes	I returned to the vaccination center		Yes	1- MODERNA		No			I need time to take the COVID-19 vaccine,I do not wish to take the vaccine that is currently offered in Haiti.		I don't know					No	No	No	Yes	No	Yes	Yes	I don't know	I don't know any leaders (politicians, teachers, health care workers)	No	No	Yes	Agree	Not Agree	No
Yes I consent	Yes I am willing	Ouest	Port-au-Prince	18-25 years old	Female		Single	University		Protestant		Student	4	1 year	No			No				Yes	1- MODERNA		No			No fear of becoming seriously ill.,COVID-19 is not as serious as they say.		I don't know					Sometimes	Sometimes	No	Yes	Yes	Yes	Yes	I don't know	I don't know any leaders (politicians, teachers, health care workers)	No	No	Yes	Agree	Agree	Yes
Yes I consent	Yes I am willing	Ouest	Port-au-Prince	26-35 years old	Male		Single	University		Voodooist		Student	4	2 years	No			No				Yes	1- MODERNA		No			It is not a priority for me		I don't know					Sometimes	No	No	Yes	Yes	Yes	Yes	I don't know	No	No	No	No	Not Agree	Not at all Agree	Yes
Yes I consent	Yes I am willing	Ouest	Port-au-Prince	18-25 years old	Female		Single	University		Protestant		Student	4	1 year	No			Yes	I don't know	Not applicable (N/A)		Yes	1- MODERNA		No			I need time to take the COVID-19 vaccine,I do not wish to take the vaccine that is currently offered in Haiti.		I don't know					Sometimes	No	No	Yes	No	Yes	Yes	I don't know	I don't know any leaders (politicians, teachers, health care workers)	No	No	Yes	Not Agree	Not at all Agree	Yes
Yes I consent	Yes I am willing	Ouest	Port-au-Prince	36-45 years old	Male		Married	Professional		Catholic		Unemployed	4	3 years and more	No			I don't know		I did not do anything		No			No			I do not believe in the effectiveness of the vaccine That's all		No			I don't believe in the virus. COVID-19 is not as serious as they say.,No need for a vaccine because the virus is harmless.		Sometimes	No	I do not know any religious leaders		No	Yes	Yes	No	Yes	No	No	Yes	Agree	Not Agree	Uncertain
Yes I consent	Yes I am willing	Ouest	Port-au-Prince	36-45 years old	Male		Single	Classical		Catholic		Unemployed	6	2 years	No			I don't know		I did not do anything		No			No			COVID-19 is not as serious as they say.,It is not a priority for me		No			I don't believe in the effectiveness of the vaccine. That's all there is to it.		Sometimes	No	No	No	No	No	No	I don't know	I don't know any leaders (politicians, teachers, health care workers)	No	No	Yes	Agree	Not Agree	Uncertain
Yes I consent	Yes I am willing	Artibonite	Port-au-Prince	36-45 years old	Female		Widowed	Classical		Catholic		Self-employed	7	6 months	No			Yes	No	Not applicable (N/A)		No			Yes	To protect myself,To protect my Family				I don't know					Sometimes	Sometimes	Yes		No	No	No	I don't know	Yes	No	No	No	Agree	Agree	Yes
Yes I consent	Yes I am willing	Ouest	Port-au-Prince	46-55 years old	Male		Single	Professional		Protestant		Self-employed	3	2 years	Yes	Hypertension		I don't know		I returned to the vaccination center		No			No			No fear of becoming seriously ill.,I do not believe in the effectiveness of the vaccine That's all,I do not wish to take the vaccine that is currently offered in Haiti.		I don't know					No	No	I do not know any religious leaders		No	Yes	No	No	No	No	No	Yes	Not Agree	Not Agree	No
Yes I consent	Yes I am willing	Ouest	Port-au-Prince	18-25 years old	Female		Single	Classical		Protestant		Unemployed	5	1 year	No			I don't know		Not applicable (N/A)		No			No			I do not believe in the effectiveness of the vaccine That's all		No			I don't believe in the effectiveness of the vaccine. That's all there is to it.		Sometimes	Yes	No	Yes	No	Yes	Yes	No	No	No	No	Yes	Agree	Not at all Agree	Yes
Yes I consent	Yes I am willing	Ouest	Port-au-Prince	18-25 years old	Male		Single	University		Catholic		Self-employed	8	2 years	No			No				No			No			I do not wish to take the vaccine that is currently offered in Haiti.		No			I don't believe in the effectiveness of the vaccine. That's all there is to it.		Sometimes	No	No	No	No	No	No	No	No	No	No	No	Agree	Not at all Agree	Yes
Yes I consent	Yes I am willing	Centre	Pétion Ville	18-25 years old	Female		Single	University		Protestant		Unemployed	5	1 year	No			Yes	I don't know	Not applicable (N/A)		Yes	1- MODERNA		No			I do not wish to take the vaccine that is currently offered in Haiti.		I don't know					No	No	No	Yes	No	Yes	No	No	Yes	No	No	Yes	Not Agree	Not at all Agree	Uncertain
Yes I consent	Yes I am willing	Ouest	Pétion Ville	18-25 years old	Male		Single	Professional		Catholic		Unemployed	3	1 year	No			No				Yes	2- JHONSON		No			I believe in conspiracy theories		I don't know					Sometimes	No	Yes		No	I don't know anyone	Not applicable (N/A)	I don't know	Yes	No	No	No	Not Agree	Not Agree	Uncertain
Yes I consent	Yes I am willing	Centre	Pétion Ville	26-35 years old	Female		Married	University		Protestant		Employed	4	Less than 6 months	No			No				Yes	1- MODERNA		No			I do not believe in the effectiveness of the vaccine That's all		No			I don't believe in the virus. COVID-19 is not as serious as they say.		Sometimes	Sometimes	Yes		No	Yes	Not applicable (N/A)	I don't know	Yes	No	No	No	Not Agree	Agree	Uncertain
Yes I consent	Yes I am willing	Artibonite	Pétion Ville	36-45 years old	Female		Married	Professional		Protestant		Employed	5	6 months	No			No				Yes	1- MODERNA		No			I do not believe in the effectiveness of the vaccine That's all,I need time to take the COVID-19 vaccine		I don't know					Sometimes	Yes	Yes		No	I don't know anyone	Not applicable (N/A)	Yes	Yes	No	No	No	Not Agree	Not Agree	Uncertain
Yes I consent	Yes I am willing	Grand’Anse	Pétion Ville	26-35 years old	Male		Single	Professional		Catholic		Unemployed	4	2 years	No			No				Yes	1- MODERNA,2- JHONSON		No			I believe in conspiracy theories		No			I believe in the conspiracy theory		No	No	No	Yes	Yes	Yes	Yes	I don't know	Yes	No	No	No	Not at all Agree	Not at all Agree	Uncertain
Yes I consent	Yes I am willing	Nord-Est	Pétion Ville	46-55 years old	Female		Widowed	Professional		Protestant		Self-employed	5	1 year	No			No				Yes	1- MODERNA		No			I need time to take the COVID-19 vaccine		I don't know					Sometimes	No	Yes		No	Yes	Not applicable (N/A)	I don't know	Yes	No	No	No	Not Agree	Not Agree	Uncertain
Yes I consent	Yes I am willing	Sud	Pétion Ville	18-25 years old	Female		Single	Classical		Protestant		Student	5	1 year	No			No				Yes	1- MODERNA		No			I need time to take the COVID-19 vaccine		I don't know					Sometimes	Sometimes	No	Yes	No	Yes	Not applicable (N/A)	I don't know	Yes	No	No	No	Agree	Agree	Uncertain
Yes I consent	Yes I am willing	Sud-Est	Pétion Ville	18-25 years old	Male		Single	University		Catholic		Student	4	2 years	No			No				Yes	1- MODERNA		No			I do not wish to take the vaccine that is currently offered in Haiti.		I don't know					Sometimes	Sometimes	Yes		No	I don't know anyone	Not applicable (N/A)	I don't know	Yes	No	No	No	Not Agree	Not Agree	Uncertain
Yes I consent	Yes I am willing	Nord	Pétion Ville	26-35 years old	Female		Single	Professional		Catholic		Unemployed	4	1 year	No			No				Yes	2- JHONSON		No			I need time to take the COVID-19 vaccine		I don't know					Sometimes	Yes	Yes		No	Yes	Not applicable (N/A)	No	Yes	No	No	No	Agree	Agree	No
Yes I consent	Yes I am willing	Artibonite	Pétion Ville	18-25 years old	Male		Single	University		Catholic		Student	4	2 years	No			No				Yes	2- JHONSON		No			I need time to take the COVID-19 vaccine		I don't know					No	Sometimes	No	Not applicable (N/A)	No	Yes	Not applicable (N/A)	No	Yes	No	No	No	Not Agree	Not Agree	No
Yes I consent	Yes I am willing	Nippes	Pétion Ville	26-35 years old	Female		Married	Professional		Protestant		Employed	5	6 months	No			No				Yes	1- MODERNA		No			I do not wish to take the vaccine that is currently offered in Haiti.		I don't know					No	Sometimes	Yes		No	I don't know anyone	Not applicable (N/A)	I don't know	Yes	No	No	Yes	Agree	Not Agree	Uncertain
Yes I consent	Yes I am willing	Sud-Est	Pétion Ville	+ de 55 years old	Female		Widowed	Professional		Catholic		Unemployed	6	1 year	No			No				Yes	1- MODERNA		No			I do not wish to take the vaccine that is currently offered in Haiti.		I don't know					No	Sometimes	Yes		No	Yes	Not applicable (N/A)	I don't know	Yes	No	No	Yes	Agree	Agree	Yes
Yes I consent	Yes I am willing	Nord-Est	Pétion Ville	18-25 years old	Male		Single	University		Protestant		Student	3	6 months	No			No				Yes	1- MODERNA,2- JHONSON		No			I do not wish to take the vaccine that is currently offered in Haiti.		I don't know					Sometimes	Sometimes	No	Yes	No	Yes	Not applicable (N/A)	I don't know	Yes	No	No	No	Agree	Not Agree	Uncertain
Yes I consent	Yes I am willing	Centre	Pétion Ville	18-25 years old	Male		Single	University		Catholic		Student	4	1 year	No			No				Yes	1- MODERNA		No			I need time to take the COVID-19 vaccine		I don't know					Sometimes	Sometimes	Yes		No	No	Yes	I don't know	Yes	No	No	Yes	Agree	Not Agree	Yes
Yes I consent	Yes I am willing	Nord	Pétion Ville	26-35 years old	Male		Married	Professional		Protestant		Unemployed	4	2 years	No			No				Yes	1- MODERNA		No			I believe in conspiracy theories		I don't know					No	No	No	Yes	Yes	Yes	Yes	I don't know	Yes	No	No	No	Not Agree	Not Agree	Uncertain
Yes I consent	Yes I am willing	Ouest	Cité soleil	18-25 years old	Female		Single	University		Other (specify)	No religion	Student	5	Less than 6 months	No			Yes	No	I did not do anything		Yes	3- PFIZER		Yes	It is recommended by the Government		Not applicable (N/A)		Yes	I trust science		Not applicable (N/A)		Yes	No	Yes		Yes	I don't know anyone	No	Yes	Yes	No	No	Yes	Agree	Agree	Yes
Yes I consent	Yes I am willing	Ouest	Carbaret	18-25 years old	Female		Single	Professional		Protestant		Student	4	2 years	No			No				No			No			My health condition does not allow it		I don't know					Sometimes	Sometimes	No	No	No	Yes	No	I don't know	I don't know any leaders (politicians, teachers, health care workers)	Yes	Yes	Yes	Not Agree	Agree	Yes
Yes I consent	Yes I am willing	Ouest	Carbaret	18-25 years old	Male		Single	Classical		Protestant		Student	5	2 years	No			Yes	I don't know	Not applicable (N/A)		No			No			No fear of becoming seriously ill.,I do not believe in the effectiveness of the vaccine That's all,I believe in conspiracy theories		No			I don't believe in the effectiveness of the vaccine. That's all there is to it.		Sometimes	No	No	No	No	No	No	No	No	No	No	No	Not at all Agree	Not at all Agree	No
Yes I consent	Yes I am willing	Ouest	Carbaret	18-25 years old	Male		Single	Classical		Protestant		Student	6	Less than 6 months	No			Yes	I don't know	Not applicable (N/A)		No			No			To avoid contracting COVID-19 from the vaccine itself.,I believe in conspiracy theories,I do not wish to take the vaccine that is currently offered in Haiti.		No			I don't believe in the effectiveness of the vaccine. That's all there is to it.		No	Sometimes	No	No	No	No	No	No	No	No	No	No	Not Agree	Not Agree	No
Yes I consent	Yes I am willing	Ouest	Carbaret	18-25 years old	Male		Single	Classical		Protestant		Student	7	Less than 6 months	No			Yes	I don't know	Not applicable (N/A)		No			No			To avoid contracting COVID-19 from the vaccine itself.,I do not believe in the effectiveness of the vaccine That's all,COVID-19 is not as serious as they say.,I believe in conspiracy theories		No			Because of the side effects,I don't believe in the effectiveness of the vaccine. That's all there is to it.		Sometimes	No	No	No	No	No	No	No	No	No	No	No	Not at all Agree	Not at all Agree	No
Yes I consent	Yes I am willing	Ouest	Carbaret	18-25 years old	Female		Single	Classical		Protestant		Student	7	Less than 6 months	No			Yes	I don't know	Not applicable (N/A)		No			No			To avoid contracting COVID-19 from the vaccine itself.,My religion does not allow it		No			My religious faith does not allow it		Sometimes	No	No	Yes	Yes	Yes	Yes	No	Yes	No	No	No	Not at all Agree	Not at all Agree	No
Yes I consent	Yes I am willing	Ouest	Carbaret	18-25 years old	Female		Single	Classical		Protestant		Student	9	Less than 6 months	No			Yes	I don't know	Not applicable (N/A)		No			No			To avoid contracting COVID-19 from the vaccine itself.,My religion does not allow it,I will take it if I have to pay		No			I don't believe in the virus. COVID-19 is not as serious as they say.,My religious faith does not allow it,I believe in the conspiracy theory,No need for a vaccine because the virus is harmless.		Sometimes	No	No	Yes	Yes	Yes	Yes	No	Yes	No	No	Yes	Not Agree	Not Agree	No
Yes I consent	Yes I am willing	Ouest	Carbaret	36-45 years old	Male		Single	Professional		Other (specify)	No religion	Self-employed	5	3 years and more	No			Yes	No	Not applicable (N/A)		No			No			Because of side effects,To avoid contracting COVID-19 from the vaccine itself.,No fear of becoming seriously ill.,I do not believe in the effectiveness of the vaccine That's all,COVID-19 is not as serious as they say.,I need time to take the COVID-19 vaccine,I believe in conspiracy theories,I don't need a vaccine because the virus is harmless.,It is not a priority for me		No			Because of the side effects,I don't believe in the virus. COVID-19 is not as serious as they say.,I don't believe in the effectiveness of the vaccine. That's all there is to it.,No need for a vaccine because the virus is harmless.		Sometimes	No	I do not know any religious leaders		No	I don't know anyone	No	I don't know	I don't know any leaders (politicians, teachers, health care workers)	No	No	No	Not Agree	Agree	No
Yes I consent	Yes I am willing	Ouest	Carbaret	36-45 years old	Female		Married	Professional		Protestant		Employed	2	2 years	No			Yes	Yes	Not applicable (N/A)		Yes	1- MODERNA		No			Other (Specify)	Too many different opinions about the vaccine	No			Other (Specify)	Too many divergent opinions	Sometimes	No	No	No	No	Yes	No	I don't know	No	No	No	Yes	Not at all Agree	Agree	Yes
Yes I consent	Yes I am willing	Ouest	Carbaret	46-55 years old	Female		Married	Professional		Voodooist		Self-employed	6	3 years and more	Yes	Asthma		Yes	No	Not applicable (N/A)		No			No			Because of side effects,No fear of becoming seriously ill.,I do not believe in the effectiveness of the vaccine That's all,COVID-19 is not as serious as they say.,My health condition does not allow it,It is not a priority for me		No			Because of the side effects,I don't believe in the effectiveness of the vaccine. That's all there is to it.,No need for a vaccine because the virus is harmless.		No	No	No	No	No	Yes	No	I don't know	No	No	No	Yes	Not Agree	Not Agree	Yes
Yes I consent	Yes I am willing	Ouest	Carbaret	26-35 years old	Male		Single	Classical		Other (specify)	No religion	Self-employed	6	3 years and more	No			No				No			No			No fear of becoming seriously ill.,I do not believe in the effectiveness of the vaccine That's all,I don't need a vaccine because the virus is harmless.		No			Because of the side effects,I don't believe in the effectiveness of the vaccine. That's all there is to it.,I believe in the conspiracy theory,No need for a vaccine because the virus is harmless.		Sometimes	No	No	No	No	No	No	No	No	No	No	No	Not Agree	Not Agree	No
Yes I consent	Yes I am willing	Ouest	Léogane	46-55 years old	Male		Widowed	Professional		Catholic		Employed	3	2 years	Yes	Not applicable (N/A)		No				Yes	3- PFIZER		Yes	To protect myself,To protect my Family,Other (Specify)	Institution			Yes	I have been educated and informed		Not applicable (N/A)		Sometimes	No	No	No	No	Yes	No	Yes	Yes	No	No	Yes	Agree	Agree	Yes
Yes I consent	Yes I am willing	Ouest	Léogane	36-45 years old	Male		Married	University		Protestant		Employed	3	3 years and more	No			Yes	No	Not applicable (N/A)		Yes	1- MODERNA,2- JHONSON,3- PFIZER		Yes	Other (Specify)	Institution	Not applicable (N/A)		Yes	I trust science,I have been educated and informed		Not applicable (N/A)		Sometimes	No	Yes		No	Yes	No	Yes	Yes	No	No	Yes	Agree	Agree	Yes
Yes I consent	Yes I am willing	Ouest	Léogane	+ de 55 years old	Male		Widowed	Professional		Voodooist		Unemployed	4	Less than 6 months	Yes	Hypertension		No				Yes	3- PFIZER		Yes	For travel abroad		Not applicable (N/A)		I don't know					No	No	No	No	No	No	No	No	I don't know any leaders (politicians, teachers, health care workers)	No	No	Yes	Not Agree	Not Agree	Yes
Yes I consent	Yes I am willing	Ouest	Léogane	18-25 years old	Male		Single	Classical		Other (specify)		Unemployed	4	Less than 6 months	No			No				Yes	1- MODERNA		Yes	For travel abroad		Not applicable (N/A)		I don't know					Yes	No	I do not know any religious leaders		No	Yes	No	No	Yes	No	No	Yes	Agree	Agree	Yes
Yes I consent	Yes I am willing	Ouest	Léogane	26-35 years old	Female		Married	University		Atheist		Employed	3	3 years and more	No			No				Yes	1- MODERNA,2- JHONSON,3- PFIZER		Yes	To protect myself,To protect my Family,Other (Specify)	Institution			Yes	I trust science,I have been educated and informed		Not applicable (N/A)		Sometimes	No	I do not know any religious leaders		No	Yes	No	Yes	I don't know any leaders (politicians, teachers, health care workers)	No	No	Yes	Agree completely	Agree	Yes
Yes I consent	Yes I am willing	Ouest	Léogane	+ de 55 years old	Female		Widowed	Professional		Protestant		Self-employed	5	6 months	Yes	Hypertension		Yes	No	Not applicable (N/A)		Yes	1- MODERNA		Yes	For travel abroad		Not applicable (N/A)		Yes	I trust science		Not applicable (N/A)		Yes	No	No	No	No	Yes	No	Yes	Yes	No	No	Yes	Agree	Not Agree	Yes
Yes I consent	Yes I am willing	Ouest	Léogane	46-55 years old	Female		Widowed	University		Catholic		Employed	1	2 years	No			I don't know		Not applicable (N/A)		Yes	1- MODERNA,3- PFIZER		Yes	Other (Specify)	Institution	Not applicable (N/A)		Yes	I trust science,I have been educated and informed		Not applicable (N/A)		Sometimes	No	No	No	No	Yes	No	Yes	Yes	No	No	Yes	Agree	Agree	Yes
Yes I consent	Yes I am willing	Ouest	Léogane	18-25 years old	Female		Single	Classical		Other (specify)		Student	5	Less than 6 months	No			I don't know		Not applicable (N/A)		Yes	1- MODERNA,3- PFIZER		Yes	For travel abroad		Not applicable (N/A)		Yes	I trust science,I have been educated and informed		Not applicable (N/A)		Yes	No	No	No	No	Yes	No	No	No	No	No	Yes	Not Agree	Not Agree	Yes
Yes I consent	Yes I am willing	Ouest	Léogane	46-55 years old	Female		Married	Professional		Protestant		Employed	6	2 years	Yes	Asthma		No				Yes	1- MODERNA,3- PFIZER		Yes	To protect myself,Other (Specify)	Institution			Yes	I trust science,I have been educated and informed		Not applicable (N/A)		Sometimes	No	No	No	No	No	No	Yes	Yes	No	No	Yes	Agree	Not at all Agree	Yes
Yes I consent	Yes I am willing	Ouest	Léogane	26-35 years old	Female		Single	University		Other (specify)	No religion	Employed	5	3 years and more	No			No				Yes	1- MODERNA,3- PFIZER		Yes	Other (Specify)	Institution	Not applicable (N/A)		Yes	I trust science,I have been educated and informed		Not applicable (N/A)		Sometimes	No	No	No	No	Yes	No	Yes	Yes	No	No	Yes	Agree	Agree	Yes
Yes I consent	Yes I am willing	Ouest	Léogane	36-45 years old	Female		Common-law	University		Catholic		Employed	2	3 years and more	No			No				Yes	1- MODERNA,3- PFIZER		Yes	Other (Specify)	Institution	Not applicable (N/A)		Yes	I trust science,I have been educated and informed		Not applicable (N/A)		Yes	Yes	No	Yes	No	Yes	No	Yes	No	No	No	Yes	Agree	Not Agree	Yes
Yes I consent	Yes I am willing	Ouest	Léogane	36-45 years old	Female		Married	University		Protestant		Employed	2	3 years and more	No			I don't know		Not applicable (N/A)		Yes	1- MODERNA,3- PFIZER		Yes	Other (Specify)	Institution	Not applicable (N/A)		I don't know					Sometimes	No	No	No	No	Yes	No	Yes	Yes	No	No	Yes	Agree	Agree	Yes
Yes I consent	Yes I am willing	Ouest	Léogane	46-55 years old	Female		Married	Professional		Protestant		Self-employed	4	Less than 6 months	Yes	Hypertension		Yes	No	Not applicable (N/A)		Yes	1- MODERNA,3- PFIZER		Yes	For travel abroad		Not applicable (N/A)		Yes	I trust science,I have been educated and informed		Not applicable (N/A)		Yes	No	No	Yes	No	Yes	Yes	Yes	Yes	No	No	Yes	Agree	Agree	Yes
Yes I consent	Yes I am willing	Ouest	Léogane	46-55 years old	Female		Married	Professional		Catholic		Self-employed	7	Less than 6 months	No			Yes	No	Not applicable (N/A)		Yes	1- MODERNA,3- PFIZER		Yes	To protect myself,To protect my Family,For travel abroad				Yes	I trust science,I have been educated and informed		Not applicable (N/A)		Yes	No	No	No	No	Yes	No	Yes	Yes	No	No	Yes	Agree	Agree	Yes
Yes I consent	Yes I am willing	Ouest	Léogane	36-45 years old	Female		Married	Classical		Catholic		Employed	4	3 years and more	No			No				Yes	1- MODERNA,3- PFIZER		Yes	To protect myself,To protect my Family,It is recommended by the health care worker,Other (Specify)	Institution			Yes	I trust science		Not applicable (N/A)		Yes	No	No	No	No	Yes	No	Yes	Yes	No	No	Yes	Agree	Agree	Yes
Yes I consent	Yes I am willing	Ouest	Port-au-Prince	26-35 years old	Male		Single	University		Voodooist		Student	7	6 months	Yes	Asthma		No				Yes	1- MODERNA,2- JHONSON,3- PFIZER		Yes	To protect myself		Not applicable (N/A)		I don't know					Yes	No	I do not know any religious leaders		No	Yes	No	Yes	Yes	No	No	Yes	Agree completely	Agree	Yes
Yes I consent	Yes I am willing	Ouest	Cité soleil	36-45 years old	Male		Common-law	Professional		Other (specify)	Nothing	Employed	6	6 months	No			No				Yes	1- MODERNA,2- JHONSON		Yes	To protect myself,To protect my Family,For travel abroad				Yes	I am afraid of the uncontrolled spread of the virus.		Not applicable (N/A)		Sometimes	Sometimes	I do not know any religious leaders		No	No	Not applicable (N/A)	Yes	No	No	No	No	Agree	Agree	Uncertain
Yes I consent	Yes I am willing	Ouest	Delmas	18-25 years old	Female		Single	University		Protestant		Student	6	6 months	No			I don't know		Not applicable (N/A)		No			No			I do not wish to take the vaccine that is currently offered in Haiti.		I don't know					Sometimes	No	I do not know any religious leaders		No	No	No	Yes	Yes	No	No	Yes	Agree	Agree	Yes
Yes I consent	Yes I am willing	Ouest	Delmas	18-25 years old	Female		Single	University		Protestant		Student	3	Less than 6 months	No			I don't know		Not applicable (N/A)		No			No			I do not wish to take the vaccine that is currently offered in Haiti.		I don't know					Sometimes	Sometimes	I do not know any religious leaders		No	No	No	Yes	Yes	No	No	Yes	Agree	Not Agree	Yes
Yes I consent	Yes I am willing	Centre	Delmas	18-25 years old	Female		Single	Professional		Protestant		Student	4	Less than 6 months	No			Yes	Yes	Not applicable (N/A)		Yes	1- MODERNA,2- JHONSON		Yes	It is recommended by the Government		Not applicable (N/A)		Yes	I am afraid of the uncontrolled spread of the virus.		Not applicable (N/A)		No	No	Yes		No	No	No	Yes	Yes	No	No	No	Not Agree	Agree	Yes
Yes I consent	Yes I am willing	Centre	Pétion Ville	26-35 years old	Male		Common-law	Professional		Protestant		Self-employed	7	2 years	No			Yes	I don't know	I did not do anything		No			No			I need time to take the COVID-19 vaccine,It is not a priority for me		I don't know					Sometimes	No	No	No	No	Yes	Yes	I don't know	I don't know any leaders (politicians, teachers, health care workers)	No	No	Yes	Agree	Not Agree	Uncertain
Yes I consent	Yes I am willing	Ouest	Pétion Ville	18-25 years old	Female		Single	University		Protestant		Student	5	1 year	No			I don't know		Not applicable (N/A)		No			No			I do not believe in the effectiveness of the vaccine That's all		No			I don't believe in the effectiveness of the vaccine. That's all there is to it.		Sometimes	No	I do not know any religious leaders		No	No	No	Yes	Yes	No	No	Yes	Agree	Agree	Yes
Yes I consent	Yes I am willing	Artibonite	Pétion Ville	46-55 years old	Male		Common-law	Professional		Voodooist		Unemployed	8	2 years	No			I don't know		I did not do anything		No			No			COVID-19 is not as serious as they say.		I don't know					Sometimes	No	No	No	No	I don't know anyone	Yes	I don't know	I don't know any leaders (politicians, teachers, health care workers)	No	No	Yes	Agree	Not Agree	Uncertain
Yes I consent	Yes I am willing	Grand’Anse	Delmas	+ de 55 years old	Male		Married	Professional		Other (specify)	Adventist	Employed	3	1 year	Yes	Hypertension		Yes	No	Not applicable (N/A)		No			No			Other (Specify)	I'm not interested	No			Other (Specify)	The vaccine kills more than it cures	No	No	No	No	No	Yes	No	Yes	Yes	No	No	No	Not Agree	Not Agree	No
Yes I consent	Yes I am willing	Nord-Ouest	Pétion Ville	36-45 years old	Female		Married	University		Protestant		Self-employed	8	1 year	Yes	Hypertension		I don't know		I returned to the vaccination center		No			No			I do not wish to take the vaccine that is currently offered in Haiti.		I don't know					Sometimes	No	No	No	No	I don't know anyone	Yes	No	I don't know any leaders (politicians, teachers, health care workers)	No	No	Yes	Agree	Agree completely	Yes
Yes I consent	Yes I am willing	Nord	Delmas	26-35 years old	Male		Common-law	Professional		Protestant		Employed	2	3 years and more	No			No				No			No			I believe in conspiracy theories,I don't need a vaccine because the virus is harmless.,It is not a priority for me		I don't know					No	No	No	Yes	Yes	No	Yes	No	Yes	No	No	No	Not at all Agree	Not at all Agree	No
Yes I consent	Yes I am willing	Ouest	Carrefour	36-45 years old	Male		Married	University		Protestant		Employed	5	3 years and more	No			No				Yes	1- MODERNA,3- PFIZER		No			I do not believe in the effectiveness of the vaccine That's all,I will take it if I have to pay,It is not a priority for me		No			I don't believe in the effectiveness of the vaccine. That's all there is to it.		Sometimes	Yes	Yes		Yes	Yes	No	No	No	No	No	No	Not Agree	Not at all Agree	Uncertain
Yes I consent	Yes I am willing	Ouest	Delmas	26-35 years old	Female		Single	Professional		Other (specify)	Adventist	Student	5	Less than 6 months	No			No				No			No			Other (Specify)	I have never thought about it	No			I have great confidence in my defense system,Not applicable (N/A)		No	No	I do not know any religious leaders		No	No	No	No	No	No	No	Yes	Not Agree	Not Agree	Uncertain
Yes I consent	Yes I am willing	Ouest	Croix des Bouquets	46-55 years old	Female		Married	Professional		Catholic		Employed	4	1 year	No			No				No			Yes	To protect myself,To protect my Family,To protect my community,For travel abroad				I don't know					Sometimes	Sometimes	Yes		No	Yes	Yes	Yes	Yes	No	No	No	Agree	Not at all Agree	Uncertain
Yes I consent	Yes I am willing	Ouest	Cité soleil	18-25 years old	Female		Common-law	University		Protestant		Student	2	6 months	Yes	Asthma		I don't know		Not applicable (N/A)		Yes	1- MODERNA		Yes	For travel abroad		Not applicable (N/A)		Yes	Not applicable (N/A)		Not applicable (N/A)		Yes	Yes	Yes		Yes	Yes	No	I don't know	Yes	No	No	Yes	Agree completely	Agree completely	Yes
Yes I consent	Yes I am willing	Ouest	Cité soleil	26-35 years old	Male		Single	Never been to school		Voodooist		Unemployed	8	3 years and more	No			Yes	I don't know	Not applicable (N/A)		No			No			It is not a priority for me		I don't know					Sometimes	No	No	No	No	No	No	No	No	No	No	No	Not at all Agree	Not at all Agree	Uncertain
Yes I consent	Yes I am willing	Ouest	Cité soleil	26-35 years old	Male		Married	Professional		Protestant		Employed	13	3 years and more	Yes	Hypertension		Yes	I don't know	Not applicable (N/A)		Yes	1- MODERNA		Yes	It is recommended by my Institution		Not applicable (N/A)		I don't know					Yes	Yes	No	Not applicable (N/A)	No	Yes	No	No	Yes	No	No	Yes	Agree completely	Agree completely	Yes
Yes I consent	Yes I am willing	Ouest	Carrefour	26-35 years old	Female		Single	Classical		Protestant		Self-employed		3 years and more	No			No				No			No			Because of side effects,No fear of becoming seriously ill.		I don't know					No	No	No	No	No	No	No	Yes	No	No	No	No	Not at all Agree	Not Agree	No
Yes I consent	Yes I am willing	Ouest	Carrefour	+ de 55 years old	Male		Common-law	Professional		Catholic		Self-employed		1 year	Yes	Hypertension		No				No			No			Because of side effects,It is not a priority for me		No			Because of the side effects,I don't believe in the effectiveness of the vaccine. That's all there is to it.		No	No	No	No	No	No	No	Yes	I don't know any leaders (politicians, teachers, health care workers)	No	No	No	Not Agree	Not Agree	No
Yes I consent	Yes I am willing	Centre	Carrefour	26-35 years old	Female		Married	University		Protestant		Employed		6 months	No			No				No			No			Because of side effects,It is not a priority for me		No			Because of the side effects		Sometimes	Sometimes	No	No	No	No	No	Yes	I don't know any leaders (politicians, teachers, health care workers)	No	No	No	Agree	Agree	No
Yes I consent	Yes I am willing	Ouest	Ganthier	18-25 years old	Male		Single	Professional		Voodooist		Employed	4	3 years and more	No			Yes	Yes	I took some tea		No			No			Because of side effects		Yes	I trust science,I have been educated and informed		Not applicable (N/A)		Yes	Yes	No	No	Yes	No	No	Yes	Yes	No	No	No	Agree	Agree	Uncertain
Yes I consent	Yes I am willing	Grand’Anse	Carrefour	18-25 years old	Male		Single	Classical		Catholic		Unemployed		1 year	No			No				No			No			Because of side effects,It is not a priority for me		No			Because of the side effects		Sometimes	Sometimes	No	No	No	No	No	Yes	I don't know any leaders (politicians, teachers, health care workers)	No	No	No	Not Agree	Not Agree	No
Yes I consent	Yes I am willing	Artibonite	Ganthier	46-55 years old	Male		Married	Classical		Protestant		Self-employed	5	2 years	No			Yes	No	Not applicable (N/A)		No			No			Because of side effects,No fear of becoming seriously ill.,I believe in conspiracy theories		Yes	I trust the authorities in my country,I am afraid of the uncontrolled spread of the virus.		I don't believe in the effectiveness of the vaccine. That's all there is to it.		Yes	Yes	No	No	No	No	No	Yes	Yes	No	No	Yes	Agree	Agree	Yes
Yes I consent	Yes I am willing	Nord-Est	Ganthier	18-25 years old	Female		Common-law	Professional		Voodooist		Employed	6	3 years and more	No			Yes	No	Not applicable (N/A)		Yes	1- MODERNA		No			No fear of becoming seriously ill.,I need time to take the COVID-19 vaccine,I don't need a vaccine because the virus is harmless.		I don't know					Sometimes	Yes	No	No	No	No	No	Yes	Yes	No	No	No	Not Agree	Agree	Uncertain
Yes I consent	Yes I am willing	Ouest	Carrefour	36-45 years old	Female		Single	Professional		Protestant		Employed	4	2 years	No			Yes	No	Not applicable (N/A)		No			No			Because of side effects,No fear of becoming seriously ill.,COVID-19 is not as serious as they say.,It is not a priority for me		I don't know					Sometimes	No	No	No	No	Yes	No	I don't know	Yes	No	No	Yes	Not Agree	Not Agree	Yes
Yes I consent	Yes I am willing	Ouest	Carrefour	26-35 years old	Female		Single	Professional		Protestant		Employed	4	3 years and more	No			Yes	No	Not applicable (N/A)		No			No			No fear of becoming seriously ill.,Fear of injections (syringes),My religion does not allow it,I don't need a vaccine because the virus is harmless.		I don't know					No	No	No	Yes	Yes	Yes	Yes	No	No	No	No	Yes	Not Agree	Not Agree	Yes
Yes I consent	Yes I am willing	Ouest	Carrefour	36-45 years old	Female		Single	Classical		Protestant		Self-employed	7	3 years and more	No			Yes	No	Not applicable (N/A)		No			No			Other (Specify)	Covid 19 finished	No			Other (Specify)	If the vaccine was good, we won't be the beneficiaries	No	No	No	No	No	No	No	No	I don't know any leaders (politicians, teachers, health care workers)	No	No	No	Not at all Agree	Not at all Agree	No
Yes I consent	Yes I am willing	Ouest	Carrefour	26-35 years old	Female		Single	University		Protestant		Unemployed	7	3 years and more	No			I don't know		Not applicable (N/A)		Yes	1- MODERNA		No			It is not a priority for me		I don't know					Sometimes	No	No	No	No	Yes	No	I don't know	No	No	No	Yes	Agree	Agree	Yes
Yes I consent	Yes I am willing	Ouest	Carrefour	26-35 years old	Female		Single	University		Protestant		Employed	5	3 years and more	No			Yes	No	Not applicable (N/A)		Yes	1- MODERNA,2- JHONSON,3- PFIZER		No			It is not a priority for me		Yes	I trust science,I have been educated and informed		Not applicable (N/A)		Sometimes	Yes	No	No	No	Yes	No	Yes	No	No	No	Yes	Agree	Agree	Yes
Yes I consent	Yes I am willing	Ouest	Carrefour	+ de 55 years old	Female		Married	Classical		Protestant		Self-employed	5	2 years	No			Yes	No	I did not do anything		No			No			It is not a priority for me,Other (Specify)	Covid 19 finished	I don't know					Sometimes	No	No	No	No	Yes	No	I don't know	I don't know any leaders (politicians, teachers, health care workers)	No	No	Yes	Not Agree	Not Agree	Yes
Yes I consent	Yes I am willing	Ouest	Carrefour	26-35 years old	Female		Single	University		Protestant		Employed	2	2 years	No			I don't know		Not applicable (N/A)		Yes	1- MODERNA		No			It is not a priority for me		I don't know					No	No	No	No	No	I don't know anyone	No	No	No	No	No	Yes	Not Agree	Not Agree	Uncertain
Yes I consent	Yes I am willing	Ouest	Carrefour	+ de 55 years old	Male		Married	Classical		Protestant		Self-employed	4	Less than 6 months	Yes	Diabetes		I don't know		Not applicable (N/A)		Yes	1- MODERNA,3- PFIZER		No			My religion does not allow it,My health condition does not allow it		No			My religious faith does not allow it		No	No	No	Yes	Yes	Yes	Yes	No	I don't know any leaders (politicians, teachers, health care workers)	No	No	No	Not at all Agree	Not at all Agree	No
Yes I consent	Yes I am willing	Ouest	Carrefour	18-25 years old	Male		Single	Professional		Protestant		Unemployed	5	3 years and more	No			Yes	No	Not applicable (N/A)		No			No			It is not a priority for me		I don't know					No	No	No	No	No	No	No	I don't know	No	No	No	Yes	Agree	Agree	Yes
Yes I consent	Yes I am willing	Ouest	Carrefour	26-35 years old	Male		Single	Professional		Other (specify)	No religion	Employed	1	3 years and more	No			No				No			No			Because of side effects,No fear of becoming seriously ill.,I do not believe in the effectiveness of the vaccine That's all,COVID-19 is not as serious as they say.,It is not a priority for me		No			Because of the side effects,I don't believe in the virus. COVID-19 is not as serious as they say.,I don't believe in the effectiveness of the vaccine. That's all there is to it.		No	No	I do not know any religious leaders		No	I don't know anyone	No	No	No	No	No	No	Not Agree	Not Agree	Uncertain
Yes I consent	Yes I am willing	Ouest	Arcahaie	18-25 years old	Male		Single	University		Catholic		Student	3	3 years and more	No			Yes	No	Not applicable (N/A)		No			No			Because of side effects,It is not a priority for me		I don't know					No	No	No	No	No	No	No	No	No	No	No	No	Not Agree	Not Agree	No
Yes I consent	Yes I am willing	Ouest	Arcahaie	46-55 years old	Male		Married	Professional		Protestant		Self-employed	4	3 years and more	No			I don't know		Not applicable (N/A)		No			No			Other (Specify)	No Covid-19 in Haiti	No			I believe in the conspiracy theory		No	No	No	No	No	No	No	No	No	No	No	No	Not at all Agree	Not at all Agree	No
Yes I consent	Yes I am willing	Ouest	Arcahaie	26-35 years old	Male		Single	Classical		Catholic		Self-employed	1	3 years and more	No			I don't know		Not applicable (N/A)		No			No			Because of side effects,No fear of becoming seriously ill.,COVID-19 is not as serious as they say.		No			Because of the side effects,I don't believe in the virus. COVID-19 is not as serious as they say.,I don't believe in the effectiveness of the vaccine. That's all there is to it.		No	No	No	No	No	Yes	No	No	I don't know any leaders (politicians, teachers, health care workers)	No	No	Yes	Not Agree	Not Agree	Yes
Yes I consent	Yes I am willing	Ouest	Arcahaie	46-55 years old	Male		Married	Classical		Voodooist		Self-employed	8	2 years	No			No				No			No			I believe in conspiracy theories,My health condition does not allow it,I don't need a vaccine because the virus is harmless.		No			I don't believe in the effectiveness of the vaccine. That's all there is to it.,I believe in the conspiracy theory		No	No	I do not know any religious leaders		No	I don't know anyone	No	I don't know	I don't know any leaders (politicians, teachers, health care workers)	No	No	No	Not at all Agree	Not at all Agree	No
Yes I consent	Yes I am willing	Ouest	Arcahaie	26-35 years old	Male		Single	Professional		Protestant		Employed	2	3 years and more	No			Yes	No	Not applicable (N/A)		Yes	1- MODERNA,3- PFIZER		No			It is not a priority for me		Yes	I trust science,I have been educated and informed		Not applicable (N/A)		Sometimes	No	No	No	No	Yes	No	Yes	No	No	No	Yes	Agree	Agree	Yes
Yes I consent	Yes I am willing	Nord-Est	Port-au-Prince	+ de 55 years old	Male		Married	Professional		Catholic		Employed	5	Less than 6 months	No			No				Yes	1- MODERNA,2- JHONSON		Yes	To protect myself,To protect my Family,To protect my community				I don't know					Yes	Yes	Yes		No	Yes	No	No	Yes	No	No	Yes	Agree completely	Agree	Yes
Yes I consent	Yes I am willing	Nord-Est	Carrefour	36-45 years old	Male		Single	University		Catholic		Self-employed		6 months	No			No				No			No			Because of side effects,It is not a priority for me		No			Because of the side effects,I don't believe in the effectiveness of the vaccine. That's all there is to it.		No	Sometimes	No	No	Yes	No	No	Yes	I don't know any leaders (politicians, teachers, health care workers)	No	No	No	Not Agree	Not Agree	No
Yes I consent	Yes I am willing	Ouest	Carrefour	26-35 years old	Female		Married	University		Protestant		Employed	3	6 months	No			No				Yes	1- MODERNA,2- JHONSON,3- PFIZER		Yes	Other (Specify)	I was forced to keep my job	Not applicable (N/A)		I don't know					Yes	Yes	No	No	No	No	Yes	No	Yes	No	No	Yes	Not Agree	Not Agree	Yes
Yes I consent	Yes I am willing	Grand’Anse	Carrefour	36-45 years old	Female		Married	University		Protestant		Employed		6 months	No			Yes	No	Not applicable (N/A)		No			No			Because of side effects,No fear of becoming seriously ill.		No			Because of the side effects,I don't believe in the effectiveness of the vaccine. That's all there is to it.		No	Sometimes	No	No	No	No	No	Yes	I don't know any leaders (politicians, teachers, health care workers)	No	No	No	Not Agree	Not Agree	No
Yes I consent	Yes I am willing	Ouest	Pétion Ville	26-35 years old	Female		Single	University		Catholic		Employed	2	1 year	No			No				Yes	1- MODERNA,2- JHONSON		Yes	It is recommended by the Government,It is recommended by my Institution				I don't know					Yes	Sometimes	No	No	No	No	Yes	I don't know	Yes	No	No	Yes	Agree	Agree	Yes
Yes I consent	Yes I am willing	Nippes	Delmas	46-55 years old	Female		Married	Classical		Protestant		Employed	5	6 months	No			No				Yes	1- MODERNA,3- PFIZER		Yes	To protect myself,To protect my Family,To protect my community,It is recommended by the health care worker				Yes	I am afraid of the uncontrolled spread of the virus.		Not applicable (N/A)		Yes	Yes	No	No	No	Yes	No	No	Yes	No	No	Yes	Agree completely	Agree completely	Yes
Yes I consent	Yes I am willing	Centre	Port-au-Prince	36-45 years old	Female		Single	University		Protestant		Employed	6	6 months	No			No				Yes	1- MODERNA,2- JHONSON		Yes	It is recommended by the health care worker,It is recommended by my Institution				Yes	I am afraid of the uncontrolled spread of the virus.		Not applicable (N/A)		Yes	Sometimes	Yes		No	Yes	No	No	Yes	No	No	Yes	Agree	Agree	Yes
Yes I consent	Yes I am willing	Artibonite	Pétion Ville	26-35 years old	Female		Single	University		Catholic		Employed	1	Less than 6 months	No			No				Yes	1- MODERNA,2- JHONSON,3- PFIZER		Yes	To protect myself,It is recommended by the health care worker,It is recommended by the Government				I don't know					Sometimes	Sometimes	No	No	No	Yes	No	No	Yes	No	No	Yes	Agree	Agree	Yes
Yes I consent	Yes I am willing	Ouest	Carrefour	+ de 55 years old	Female		Married	Never been to school		Catholic		Employed	6	6 months	No			No				Yes	1- MODERNA		Yes	To protect myself,To protect my Family,To protect my community,It is recommended by the health care worker				Yes	I am afraid of the uncontrolled spread of the virus.		Not applicable (N/A)		Yes	Sometimes	Yes		No	Yes	No	No	Yes	No	No	Yes	Agree completely	Agree completely	Yes
Yes I consent	Yes I am willing	Sud	Carrefour	36-45 years old	Female		Married	Professional		Catholic		Employed	7	6 months	No			No				Yes	1- MODERNA,2- JHONSON,3- PFIZER,4- ASTRAZENECA.		Yes	To protect myself,To protect my Family,To protect my community,It is recommended by the health care worker,It is recommended by the Government				Yes	I trust science,I have been educated and informed,I am afraid of the uncontrolled spread of the virus.		Not applicable (N/A)		Yes	Yes	Yes		No	Yes	No	Yes	Yes	No	No	Yes	Agree completely	Agree completely	Yes
Yes I consent	Yes I am willing	Ouest	Ganthier	18-25 years old	Male		Single	Classical		Catholic		Employed	3	2 years	No			Yes	No	Not applicable (N/A)		No			No			It is not a priority for me		I don't know					Yes	Yes	No	No	No	No	No	Yes	Yes	No	No	No	Not Agree	Not Agree	No
Yes I consent	Yes I am willing	Ouest	Ganthier	26-35 years old	Male		Single	Classical		Catholic		Employed	5	Less than 6 months	No			No				Yes	1- MODERNA,2- JHONSON,3- PFIZER		No			COVID-19 is not as serious as they say.		No			I believe in the conspiracy theory		Sometimes	Sometimes	No	Yes	Yes	Yes	Yes	I don't know	Yes	No	No	No	Not at all Agree	Not Agree	Uncertain
Yes I consent	Yes I am willing	Ouest	Ganthier	+ de 55 years old	Female		Married	University		Catholic		Employed	6	1 year	No			Yes	Yes	I did not do anything		Yes	2- JHONSON,3- PFIZER		Yes	It is recommended by my Institution		Not applicable (N/A)		No			I don't believe in the effectiveness of the vaccine. That's all there is to it.		No	Yes	No	No	No	No	No	No	Yes	No	No	No	Agree	Agree	Yes
Yes I consent	Yes I am willing	Nord-Est	Ganthier	36-45 years old	Male		Common-law	Professional		Protestant		Employed	4	3 years and more	Yes	Diabetes		Yes	Yes	I did not do anything		Yes	1- MODERNA,4- ASTRAZENECA.		No			Not applicable (N/A)		Yes	I am afraid of the uncontrolled spread of the virus.		Not applicable (N/A)		Sometimes	Yes	No	Yes	No	Yes	No	No	I don't know any leaders (politicians, teachers, health care workers)	Yes	No	No	Not Agree	Agree	Yes
Yes I consent	Yes I am willing	Ouest	Ganthier	18-25 years old	Male		Single	Professional		Protestant		Self-employed	7	3 years and more	No			Yes	I don't know	Not applicable (N/A)		No			No			I need time to take the COVID-19 vaccine		I don't know					No	No	No	No	No	No	No	No	Yes	Yes	Yes	No	Not Agree	Not Agree	Yes
Yes I consent	Yes I am willing	Ouest	Delmas	26-35 years old	Male		Single	Professional		Protestant		Employed	2	6 months	Yes	Not applicable (N/A)		Yes	Yes	I took some tea		Yes	1- MODERNA,2- JHONSON		No			I need time to take the COVID-19 vaccine,It is not a priority for me		No			I don't believe in the virus. COVID-19 is not as serious as they say.,No need for a vaccine because the virus is harmless.		No	No	No	No	No	Yes	Yes	No	Yes	No	No	No	Not at all Agree	Not Agree	No
Yes I consent	Yes I am willing	Nippes	Pétion Ville	26-35 years old	Male		Single	Professional		Voodooist		Employed	2	3 years and more	No			No				Yes	1- MODERNA,2- JHONSON		No			Other (Specify)	I don't know	No			Because of the side effects,I believe in the conspiracy theory		Sometimes	No	I do not know any religious leaders		No	Yes	Yes	Yes	Yes	No	No	No	Not Agree	Not Agree	No
Yes I consent	Yes I am willing	Sud	Delmas	26-35 years old	Female		Single	University		Protestant		Employed	1	2 years	No			No				No			No			I believe in conspiracy theories		I don't know					Sometimes	Yes	Yes		No	Yes	No	Yes	Yes	No	No	No	Agree	Agree	No
Yes I consent	Yes I am willing	Ouest	Delmas	26-35 years old	Male		Married	University		Protestant		Self-employed	2	3 years and more	No			No				Yes	2- JHONSON,3- PFIZER		No			Because of side effects,To avoid contracting COVID-19 from the vaccine itself.,No fear of becoming seriously ill.,I do not believe in the effectiveness of the vaccine That's all,I believe in conspiracy theories,I will take it if I have to pay,It is not a priority for me		No			I have great confidence in my defense system,I don't believe in the effectiveness of the vaccine. That's all there is to it.,I believe in the conspiracy theory		Sometimes	No	I do not know any religious leaders		No	No	No	No	Yes	No	No	No	Not Agree	Not Agree	Uncertain
Yes I consent	Yes I am willing	Sud	Delmas	36-45 years old	Male		Common-law	Classical		Catholic		Self-employed	4	2 years	No			No				No			No			Other (Specify)	I just don't want it	No			Other (Specify)	Americans need it more than we do	No	No	No	Not applicable (N/A)	No	No	No	No	No	No	No	No	Not Agree	Agree	No
Yes I consent	Yes I am willing	Centre	Port-au-Prince	36-45 years old	Male		Married	University		Protestant		Employed	4	1 year	No			Yes	Yes	I took some tea		No			No			Because of side effects		I don't know					Sometimes	No	No	No	No	No	Yes	No	No	No	No	No	Not at all Agree	Not at all Agree	Uncertain
Yes I consent	Yes I am willing	Ouest	Ganthier	26-35 years old	Female		Single	Classical		Protestant		Employed	7	3 years and more	Yes	Asthma		Yes	I don't know	Not applicable (N/A)		No			No			Because of side effects,No fear of becoming seriously ill.,It is not a priority for me		I don't know					No	No	No	No	No	Yes	No	No	Yes	Yes	Yes	Yes	Not Agree	Not Agree	Uncertain
Yes I consent	Yes I am willing	Ouest	Ganthier	26-35 years old	Female		Married	University		Atheist		Employed	8	3 years and more	No			I don't know		Not applicable (N/A)		No			No			I do not believe in the effectiveness of the vaccine That's all,It is not a priority for me		I don't know					Sometimes	Sometimes	I do not know any religious leaders		No	No	No	I don't know	I don't know any leaders (politicians, teachers, health care workers)	No	No	No	Not at all Agree	Not Agree	Uncertain
Yes I consent	Yes I am willing	Centre	Ganthier	18-25 years old	Male		Single	University		Protestant		Student	8	3 years and more	No			I don't know		Not applicable (N/A)		Yes	1- MODERNA,2- JHONSON,3- PFIZER		Yes	To protect myself		Not applicable (N/A)		Yes	I have been educated and informed		Not applicable (N/A)		Sometimes	Yes	Yes		No	Yes	No	No	Yes	No	No	Yes	Agree	Agree	Uncertain
Yes I consent	Yes I am willing	Ouest	Delmas	26-35 years old	Female		Single	Professional		Voodooist		Student	3	Less than 6 months	No			Yes	Yes	I returned to the vaccination center		Yes	1- MODERNA,2- JHONSON		No			Because of side effects,No fear of becoming seriously ill.,I am allergic to vaccines,It is not a priority for me		No			Because of the side effects,I am allergic to vaccines		Sometimes	Yes	I do not know any religious leaders		No	Yes	Not applicable (N/A)	Yes	Yes	No	No	No	Agree	Agree	Uncertain
Yes I consent	Yes I am willing	Ouest	Ganthier	18-25 years old	Female		Single	Professional		Protestant		Unemployed	6	Less than 6 months	Yes	Hypertension		No				No			No			I do not wish to take the vaccine that is currently offered in Haiti.		I don't know					Sometimes	No	Yes		No	No	No	I don't know	Yes	Yes	Yes	No	Not Agree	Not Agree	Uncertain
Yes I consent	Yes I am willing	Ouest	Port-au-Prince	36-45 years old	Male		Married	University		Catholic		Employed	4	1 year	No			Yes	No	Not applicable (N/A)		Yes	1- MODERNA,2- JHONSON,4- ASTRAZENECA.		No			I do not believe in the effectiveness of the vaccine That's all		No			I don't believe in the effectiveness of the vaccine. That's all there is to it.		No	No	No	No	No	No	Not applicable (N/A)	I don't know	Yes	No	No	No	Not at all Agree	Not at all Agree	Uncertain
Yes I consent	Yes I am willing	Artibonite	Ganthier	46-55 years old	Female		Common-law	Classical		Catholic		Self-employed	6	6 months	No			Yes	I don't know	Not applicable (N/A)		Yes	2- JHONSON		Yes	For travel abroad,It is recommended by my Institution				Yes	I am afraid of the uncontrolled spread of the virus.		Not applicable (N/A)		Yes	Yes	No	I do not know any religious leaders	No	Yes	No	No	Yes	No	No	Yes	Agree completely	Agree completely	Yes
Yes I consent	Yes I am willing	Ouest	Ganthier	26-35 years old	Male		Single	Professional		Protestant		Unemployed	8	3 years and more	No			I don't know		Not applicable (N/A)		No			No			It is not a priority for me,I do not wish to take the vaccine that is currently offered in Haiti.		No			I believe in the conspiracy theory		No	No	No	Yes	Yes	Yes	Yes	No	No	No	No	No	Not at all Agree	Not at all Agree	Uncertain
Yes I consent	Yes I am willing	Centre	Ganthier	26-35 years old	Male		Single	Professional		Voodooist		Unemployed	2	3 years and more	No			No				No			No			Not applicable (N/A)		I don't know					No	No	No	Not applicable (N/A)	No	I don't know anyone	Not applicable (N/A)	No	No	No	No	No	Not at all Agree	Not at all Agree	No
Yes I consent	Yes I am willing	Ouest	Delmas	26-35 years old	Male		Single	University		Voodooist		Employed	3	6 months	Yes	Hypertension		No				No			No			Because of side effects,I do not believe in the effectiveness of the vaccine That's all,Fear of injections (syringes),My religion does not allow it		No			Because of the side effects,My religious faith does not allow it		Sometimes	No	I do not know any religious leaders		No	Yes	No	Yes	Yes	No	No	No	Not at all Agree	Not at all Agree	No
Yes I consent	Yes I am willing	Ouest	Ganthier	36-45 years old	Male		Common-law	Never been to school		Catholic		Self-employed	8	3 years and more	Yes	Hypertension		I don't know		Not applicable (N/A)		No			No			Not applicable (N/A)		I don't know					No	No	No	Not applicable (N/A)	Yes	I don't know anyone	Not applicable (N/A)	No	Yes	No	No	Yes	Not at all Agree	Not at all Agree	No
Yes I consent	Yes I am willing	Centre	Delmas	18-25 years old	Male		Single	University		Catholic		Student	4	3 years and more	No			Yes	Yes	I took some tea		Yes	1- MODERNA,2- JHONSON		No			Because of side effects,To avoid contracting COVID-19 from the vaccine itself.,Fear of injections (syringes),I am allergic to vaccines,I believe in conspiracy theories		Yes	Not applicable (N/A)		Not applicable (N/A)		Sometimes	No	I do not know any religious leaders		No	Yes	Yes	No	I don't know any leaders (politicians, teachers, health care workers)	No	No	Yes	Agree	Agree	Uncertain
Yes I consent	Yes I am willing	Grand’Anse	Pétion Ville	36-45 years old	Male		Married	Classical		Catholic		Unemployed	2	2 years	No			No				No			No			Not applicable (N/A)		Yes	Not applicable (N/A)		Not applicable (N/A)		Yes	Yes	Yes		Yes	No	Not applicable (N/A)	I don't know	I don't know any leaders (politicians, teachers, health care workers)	No	No	No	Agree completely	Agree	Yes
Yes I consent	Yes I am willing	Ouest	Pétion Ville	36-45 years old	Male		Common-law	Classical		Catholic		Unemployed	7	2 years	No			I don't know		Not applicable (N/A)		Yes	4- ASTRAZENECA.		No			I do not wish to take the vaccine that is currently offered in Haiti.		No			I don't believe in the effectiveness of the vaccine. That's all there is to it.		Sometimes	No	No	No	No	I don't know anyone	Yes	I don't know	No	No	No	Yes	Agree	Not Agree	Yes
Yes I consent	Yes I am willing	Grand’Anse	Carrefour	26-35 years old	Female		Single	Professional		Catholic		Unemployed		3 years and more	No			Yes	No	Not applicable (N/A)		No			No			No fear of becoming seriously ill.,It is not a priority for me		No			I don't believe in the effectiveness of the vaccine. That's all there is to it.		Yes	No	No	No	No	No	No	Yes	No	No	No	No	Not Agree	Not Agree	No
Yes I consent	Yes I am willing	Grand’Anse	Carrefour	+ de 55 years old	Female		Single	Classical		Protestant		Self-employed		3 years and more	No			Yes	No	Not applicable (N/A)		No			No			Because of side effects,No fear of becoming seriously ill.		I don't know					No	No	No	No	No	No	No	Yes	No	No	Yes	Yes	Agree	Agree	No
Yes I consent	Yes I am willing	Ouest	Pétion Ville	26-35 years old	Male		Common-law	University		Catholic		Self-employed		6 months	No			No				Yes	1- MODERNA		No			COVID-19 is not as serious as they say.		No			I believe in the conspiracy theory		Sometimes	No	No	No	No	No	No	I don't know	I don't know any leaders (politicians, teachers, health care workers)	No	No	Yes	Agree	Not Agree	Uncertain
Yes I consent	Yes I am willing	Grand’Anse	Carrefour	18-25 years old	Male		Single	Classical		Protestant		Unemployed		3 years and more	No			Yes	No	Not applicable (N/A)		No			No			To avoid contracting COVID-19 from the vaccine itself.,It is not a priority for me		I don't know					Sometimes	No	Yes		No	Yes	No	Yes	I don't know any leaders (politicians, teachers, health care workers)	No	No	Yes	Agree	Agree	Yes
Yes I consent	Yes I am willing	Ouest	Carrefour	36-45 years old	Female		Married	University		Protestant		Self-employed		2 years	No			No				No			No			Because of side effects,No fear of becoming seriously ill.		No			Because of the side effects,I don't believe in the effectiveness of the vaccine. That's all there is to it.		No	Sometimes	No	No	No	No	No	No	I don't know any leaders (politicians, teachers, health care workers)	No	No	Yes	Agree	Agree	Yes
Yes I consent	Yes I am willing	Nord-Ouest	Pétion Ville	26-35 years old	Male		Common-law	Professional		Voodooist		Employed	5	1 year	No			I don't know		I returned to the vaccination center		No			No			My religion does not allow it		I don't know					Sometimes	No	No	Yes	No	Yes	Yes	Yes	Yes	No	No	No	Agree completely	Agree	Yes
Yes I consent	Yes I am willing	Artibonite	Pétion Ville	+ de 55 years old	Male		Married	Professional		Voodooist		Self-employed	5	2 years	Yes	Hypertension		Yes	No	I did not do anything		No			No			No fear of becoming seriously ill.		No			No need for a vaccine because the virus is harmless.		Sometimes	No	No	Yes	No	I don't know anyone	Yes	No	I don't know any leaders (politicians, teachers, health care workers)	No	No	No	Agree completely	Agree	Uncertain
Yes I consent	Yes I am willing	Grand’Anse	Carrefour	18-25 years old	Female		Married	Professional		Protestant		Employed		1 year	No			Yes	No	Not applicable (N/A)		No			No			Because of side effects,To avoid contracting COVID-19 from the vaccine itself.,No fear of becoming seriously ill.,I do not believe in the effectiveness of the vaccine That's all		No			Because of the side effects,I don't believe in the effectiveness of the vaccine. That's all there is to it.		Sometimes	No	No	Yes	No	Yes	No	No	I don't know any leaders (politicians, teachers, health care workers)	No	No	No	Not Agree	Agree	Uncertain
Yes I consent	Yes I am willing	Nord-Ouest	Pétion Ville	36-45 years old	Male		Common-law	Professional		Catholic		Unemployed	8	1 year	No			I don't know		I did not do anything		No			No			I don't need a vaccine because the virus is harmless.		I don't know					Sometimes	Sometimes	I do not know any religious leaders		Yes	No	No	I don't know	Yes	No	No	Yes	Agree completely	Agree	Yes
Yes I consent	Yes I am willing	Ouest	Carrefour	26-35 years old	Female		Married	Classical		Catholic		Self-employed		1 year	No			Yes	No	Not applicable (N/A)		Yes	1- MODERNA		Yes	To protect myself,To protect my Family				Yes	I trust science		Not applicable (N/A)		Yes	Sometimes	No	No	Yes	No	Yes	Yes	I don't know any leaders (politicians, teachers, health care workers)	No	No	Yes	Agree completely	Agree completely	Yes
Yes I consent	Yes I am willing	Ouest	Carrefour	36-45 years old	Male		Divorced	Classical		Catholic		Employed		6 months	No			Yes	No	Not applicable (N/A)		No			Yes	To protect myself,To protect my Family,To protect my community				Yes	I trust science,I have been educated and informed		Not applicable (N/A)		Yes	No	No	No	No	No	No	Yes	I don't know any leaders (politicians, teachers, health care workers)	No	No	Yes	Agree	Agree	Yes
Yes I consent	Yes I am willing	Sud	Pétion Ville	+ de 55 years old	Female		Single	Professional		Voodooist		Unemployed	7	2 years	Yes	Hypertension		Yes	No	Not applicable (N/A)		Yes	1- MODERNA		No			COVID-19 is not as serious as they say.		No			No need for a vaccine because the virus is harmless.		Sometimes	No	No	Yes	No	No	Yes	I don't know	No	No	No	Yes	Agree	Not Agree	Uncertain
Yes I consent	Yes I am willing	Grand’Anse	Pétion Ville	18-25 years old	Female		Single	University		Catholic		Student	10	1 year	No			Yes	No	Not applicable (N/A)		Yes	4- ASTRAZENECA.		No			I need time to take the COVID-19 vaccine		No			No need for a vaccine because the virus is harmless.		Sometimes	No	No	Not applicable (N/A)	No	Yes	Not applicable (N/A)	Yes	Yes	No	No	Yes	Agree completely	Agree	Uncertain
Yes I consent	Yes I am willing	Nord	Carrefour	26-35 years old	Female		Single	University		Protestant		Student		Less than 6 months	No			Yes	No	Not applicable (N/A)		Yes	1- MODERNA		Yes	To protect myself		Not applicable (N/A)		Yes	I have been educated and informed		Not applicable (N/A)		Yes	No	No	No	No	No	No	No	I don't know any leaders (politicians, teachers, health care workers)	No	No	No	Agree	Agree	Uncertain
Yes I consent	Yes I am willing	Centre	Carrefour	26-35 years old	Female		Single	University		Protestant		Student		6 months	No			Yes	No	Not applicable (N/A)		Yes	1- MODERNA		Yes	To protect myself,To protect my Family,To protect my community				Yes	I trust science,I have been educated and informed		Not applicable (N/A)		No	Sometimes	No	No	No	No	No	Yes	No	No	No	Yes	Agree completely	Agree completely	Yes
Yes I consent	Yes I am willing	Grand’Anse	Pétion Ville	+ de 55 years old	Male		Divorced	Professional		Protestant		Self-employed	5	2 years	No			Yes	No	I did not do anything		No			No			It is not a priority for me		I don't know					Sometimes	No	No	Not applicable (N/A)	No	I don't know anyone	No	No	Yes	No	No	Yes	Agree	Not Agree	Uncertain
Yes I consent	Yes I am willing	Ouest	Cité soleil	26-35 years old	Male		Married	University		Other (specify)		Employed	6	6 months	No			Yes	No	Not applicable (N/A)		No			Yes	For travel abroad		Not applicable (N/A)		No			Not applicable (N/A)		No	No	No	Not applicable (N/A)	Yes	No	Not applicable (N/A)	I don't know	Yes	No	No	No	Not Agree	Not Agree	No
Yes I consent	Yes I am willing	Nord-Ouest	Pétion Ville	18-25 years old	Female		Single	University		Catholic		Student	7	1 year	No			Yes	No	Not applicable (N/A)		Yes	1- MODERNA		No			COVID-19 is not as serious as they say.		I don't know					Sometimes	No	No	No	No	Yes	No	Yes	Yes	No	No	Yes	Agree	Not Agree	Yes
Yes I consent	Yes I am willing	Ouest	Arcahaie	36-45 years old	Female		Common-law	Classical		Catholic		Self-employed	3	2 years	No			Yes	No	Not applicable (N/A)		Yes	1- MODERNA		Yes	It is recommended by the health care worker,Other (Specify)	I sell inside the hospital and they asked me to take the vaccine			Yes	I trust science,I have been educated and informed		Not applicable (N/A)		Yes	No	No	No	No	I don't know anyone	No	Yes	Yes	No	No	Yes	Agree	Agree	Yes
Yes I consent	Yes I am willing	Sud-Est	Pétion Ville	+ de 55 years old	Female		Married	Never been to school		Catholic		Unemployed	9	2 years	Yes	Hypertension		Yes	No	Not applicable (N/A)		No			No			COVID-19 is not as serious as they say.,My religion does not allow it,It is not a priority for me		No			My religious faith does not allow it		Sometimes	No	No	Not applicable (N/A)	No	Yes	Yes	I don't know	I don't know any leaders (politicians, teachers, health care workers)	No	No	No	Not at all Agree	Not at all Agree	Yes
Yes I consent	Yes I am willing	Ouest	Arcahaie	36-45 years old	Female		Married	Professional		Catholic		Self-employed	5	1 year	No			Yes	No	Not applicable (N/A)		Yes	1- MODERNA		Yes	It is recommended by the health care worker,Other (Specify)	I sell inside the hospital and they asked me to take the vaccine			Yes	I trust science,I have been educated and informed		Not applicable (N/A)		Yes	No	No	No	No	Yes	No	I don't know	Yes	No	No	Yes	Agree	Agree	Yes
Yes I consent	Yes I am willing	Sud	Carrefour	26-35 years old	Male		Single	Professional		Protestant		Self-employed		6 months	No			I don't know		Not applicable (N/A)		No			No			Because of side effects,I do not believe in the effectiveness of the vaccine That's all		No			Because of the side effects,I don't believe in the effectiveness of the vaccine. That's all there is to it.		Sometimes	No	Yes		No	No	No	Yes	Yes	No	No	Yes	Not Agree	Not at all Agree	Uncertain
Yes I consent	Yes I am willing	Nord	Grand Gôave	26-35 years old	Female		Married	University		Catholic		Self-employed		1 year	No			No				No			Yes	To protect myself,To protect my Family				Yes	I trust science,I have been educated and informed		Not applicable (N/A)		Sometimes	Sometimes	No	No	Yes	No	No	Yes	I don't know any leaders (politicians, teachers, health care workers)	No	No	Yes	Agree	Agree	Yes
Yes I consent	Yes I am willing	Ouest	Carrefour	18-25 years old	Female		Single	University		Catholic		Student		3 years and more	No			No				No			Yes	To protect myself,To protect my Family,For travel abroad				I don't know					Sometimes	No	No	No	No	No	No	Yes	No	No	No	Yes	Agree	Agree	Uncertain
Yes I consent	Yes I am willing	Sud-Est	Grand Gôave	26-35 years old	Female		Single	University		Catholic		Self-employed		1 year	No			No				No			Yes	To protect myself,To protect my Family,To protect my community				Yes	I trust science		Not applicable (N/A)		Sometimes	Sometimes	No	No	No	No	No	Yes	No	No	No	Yes	Agree	Agree	Yes
Yes I consent	Yes I am willing	Ouest	Arcahaie	+ de 55 years old	Male		Married	Professional		Catholic		Self-employed	8	1 year	No			Yes	No	Not applicable (N/A)		Yes	1- MODERNA		Yes	To protect myself,For travel abroad				Yes	I trust science,I have been educated and informed		Not applicable (N/A)		Yes	No	Yes		No	No	No	Yes	Yes	No	No	Yes	Agree	Agree	Yes
Yes I consent	Yes I am willing	Ouest	Carrefour	18-25 years old	Female		Single	University		Catholic		Student		Less than 6 months	No			Yes	No	Not applicable (N/A)		Yes	2- JHONSON		No			To avoid contracting COVID-19 from the vaccine itself.,No fear of becoming seriously ill.		I don't know					Sometimes	Yes	I do not know any religious leaders		Yes	Yes	No	Yes	Yes	No	No	No	Agree	Agree	Yes
Yes I consent	Yes I am willing	Sud	Grand Gôave	36-45 years old	Female		Divorced	University		Catholic		Student		Less than 6 months	No			Yes	No	Not applicable (N/A)		Yes	1- MODERNA		Yes	To protect myself,To protect my Family				Yes	I trust science		Not applicable (N/A)		Sometimes	Sometimes	No	No	No	No	No	Yes	No	No	No	Yes	Agree	Agree	Yes
Yes I consent	Yes I am willing	Ouest	Arcahaie	46-55 years old	Male		Married	Professional		Protestant		Employed	4	1 year	No			Yes	No	Not applicable (N/A)		Yes	1- MODERNA		Yes	For travel abroad		Not applicable (N/A)		Yes	I trust science,I have been educated and informed		Not applicable (N/A)		Yes	No	No	No	No	Yes	No	Yes	Yes	No	No	Yes	Agree	Agree	Yes
Yes I consent	Yes I am willing	Ouest	Arcahaie	26-35 years old	Male		Single	University		Protestant		Unemployed	5	Less than 6 months	No			Yes	No	Not applicable (N/A)		Yes	1- MODERNA,2- JHONSON,3- PFIZER,4- ASTRAZENECA.		Yes	For travel abroad		Not applicable (N/A)		I don't know					Sometimes	No	No	No	No	Yes	No	Yes	Yes	No	No	Yes	Agree	Agree	Yes
Yes I consent	Yes I am willing	Sud	Carrefour	26-35 years old	Male		Single	Professional		Protestant		Self-employed		6 months	No			I don't know		Not applicable (N/A)		No			No			Because of side effects,I do not believe in the effectiveness of the vaccine That's all		No			Because of the side effects,I don't believe in the effectiveness of the vaccine. That's all there is to it.		Sometimes	No	Yes		No	No	No	Yes	Yes	No	No	Yes	Not Agree	Not at all Agree	Uncertain
Yes I consent	Yes I am willing	Artibonite	Grand Gôave	18-25 years old	Female		Common-law	Classical		Catholic		Self-employed		6 months	No			No				No			Yes	To protect myself,To protect my Family				Yes	I trust science		Not applicable (N/A)		Sometimes	Sometimes	No	No	No	No	No	Yes	I don't know any leaders (politicians, teachers, health care workers)	No	No	Yes	Agree	Agree	Yes
Yes I consent	Yes I am willing	Ouest	Arcahaie	18-25 years old	Female		Single	Classical		Protestant		Student	4	6 months	No			Yes	No	Not applicable (N/A)		Yes	1- MODERNA,3- PFIZER		Yes	For travel abroad		Not applicable (N/A)		I don't know					Sometimes	No	No	No	No	No	No	I don't know	I don't know any leaders (politicians, teachers, health care workers)	No	No	Yes	Agree	Agree	Yes
Yes I consent	Yes I am willing	Ouest	Arcahaie	26-35 years old	Male		Single	Professional		Other (specify)	No religion	Unemployed	4	1 year	No			Yes	Yes	Not applicable (N/A)		Yes	1- MODERNA		Yes	To protect myself,For travel abroad				Yes	I trust science,I have been educated and informed		Not applicable (N/A)		Sometimes	Sometimes	Yes		No	No	No	No	No	No	No	Yes	Agree	Not Agree	Yes
Yes I consent	Yes I am willing	Ouest	Arcahaie	36-45 years old	Female		Married	University		Protestant		Employed	5	Less than 6 months	No			Yes	No	Not applicable (N/A)		Yes	1- MODERNA		Yes	For travel abroad		Not applicable (N/A)		Yes	I trust science,I have been educated and informed		Not applicable (N/A)		Yes	No	No	No	No	Yes	No	I don't know	I don't know any leaders (politicians, teachers, health care workers)	No	No	Yes	Agree	Agree	Yes
Yes I consent	Yes I am willing	Ouest	Arcahaie	36-45 years old	Male		Married	University		Catholic		Employed	3	3 years and more	No			Yes	No	Not applicable (N/A)		Yes	1- MODERNA		Yes	It is recommended by my Institution		Not applicable (N/A)		Yes	I trust science,I have been educated and informed		Not applicable (N/A)		Sometimes	No	No	No	No	Yes	No	I don't know	No	No	No	Yes	Agree	Agree	Yes
Yes I consent	Yes I am willing	Ouest	Arcahaie	36-45 years old	Male		Married	University		Catholic		Employed	3	2 years	No			I don't know		Not applicable (N/A)		Yes	1- MODERNA,2- JHONSON,3- PFIZER		Yes	To protect myself,To protect my Family,It is recommended by my Institution				Yes	I have been educated and informed		Not applicable (N/A)		Sometimes	No	No	No	No	I don't know anyone	No	I don't know	No	No	No	Yes	Agree	Not Agree	Yes
Yes I consent	Yes I am willing	Ouest	Arcahaie	36-45 years old	Male		Married	University		Catholic		Employed	6	3 years and more	No			Yes	No	Not applicable (N/A)		Yes	1- MODERNA,2- JHONSON		Yes	It is recommended by my Institution		Not applicable (N/A)		I don't know					Sometimes	Sometimes	I do not know any religious leaders		No	I don't know anyone	No	I don't know	I don't know any leaders (politicians, teachers, health care workers)	No	No	No	Not Agree	Not Agree	Yes
Yes I consent	Yes I am willing	Ouest	Arcahaie	+ de 55 years old	Male		Widowed	Professional		Catholic		Self-employed	4	6 months	Yes	Diabetes		Yes	No	Not applicable (N/A)		Yes	1- MODERNA		Yes	For travel abroad		Not applicable (N/A)		Yes	I trust science		Not applicable (N/A)		Yes	No	No	No	No	No	No	No	No	No	No	Yes	Agree	Agree	Yes
Yes I consent	Yes I am willing	Ouest	Arcahaie	+ de 55 years old	Male		Common-law	Professional		Other (specify)	No religion	Employed	3	3 years and more	No			I don't know		Not applicable (N/A)		Yes	1- MODERNA		Yes	It is recommended by the health care worker,It is recommended by my Institution				I don't know					No	No	I do not know any religious leaders		No	I don't know anyone	No	I don't know	No	No	No	Yes	Agree	Agree	Yes
Yes I consent	Yes I am willing	Ouest	Arcahaie	26-35 years old	Male		Single	Professional		Catholic		Employed	2	3 years and more	No			Yes	No	Not applicable (N/A)		Yes	1- MODERNA,3- PFIZER		Yes	It is recommended by my Institution		Not applicable (N/A)		Yes	I trust science,I have been educated and informed		Not applicable (N/A)		Yes	No	No	No	No	No	No	I don't know	No	No	No	Yes	Agree	Agree	Uncertain
Yes I consent	Yes I am willing	Artibonite	Arcahaie	36-45 years old	Male		Single	Professional		Protestant		Employed	1	3 years and more	No			Yes	No	Not applicable (N/A)		Yes	1- MODERNA,2- JHONSON,3- PFIZER		Yes	It is recommended by my Institution		Not applicable (N/A)		No			Not applicable (N/A)		Sometimes	No	No	No	No	Yes	No	No	Yes	No	No	No	Not Agree	Not Agree	Yes
Yes I consent	Yes I am willing	Ouest	Arcahaie	46-55 years old	Male		Married	University		Voodooist		Employed	4	3 years and more	No			I don't know		Not applicable (N/A)		Yes	1- MODERNA,2- JHONSON,3- PFIZER,4- ASTRAZENECA.		Yes	It is recommended by my Institution		Not applicable (N/A)		I don't know					Sometimes	No	No	I do not know any religious leaders	No	No	No	No	No	No	No	No	Not Agree	Not Agree	Yes
Yes I consent	Yes I am willing	Ouest	Carrefour	26-35 years old	Male		Single	Professional		Voodooist		Unemployed		1 year	No			No				No			No			Because of side effects,I believe in conspiracy theories		No			I don't believe in the effectiveness of the vaccine. That's all there is to it.		Sometimes	Sometimes	No	No	No	No	No	Yes	I don't know any leaders (politicians, teachers, health care workers)	No	No	No	Not Agree	Not Agree	No
Yes I consent	Yes I am willing	Ouest	Carrefour	26-35 years old	Male		Single	Professional		Protestant		Employed		3 years and more	No			Yes	I don't know	I did not do anything		No			No			Because of side effects,I do not believe in the effectiveness of the vaccine That's all		I don't know					Sometimes	No	No	No	No	No	No	Yes	No	No	No	No	Not Agree	Not at all Agree	Uncertain
Yes I consent	Yes I am willing	Sud	Grand Gôave	26-35 years old	Female		Married	University		Protestant		Employed		Less than 6 months	No			No				No			Yes	To protect myself,To protect my Family				Yes	I trust science		Not applicable (N/A)		Sometimes	Sometimes	No	No	No	No	No	Yes	I don't know any leaders (politicians, teachers, health care workers)	No	No	Yes	Agree	Agree	Yes
Yes I consent	Yes I am willing	Ouest	Carrefour	36-45 years old	Female		Married	University		Protestant		Employed		Less than 6 months	No			No				No			No			Because of side effects		No			Because of the side effects		Yes	No	No	Yes	Yes	No	No	No	No	No	No	No	Not at all Agree	Not at all Agree	Uncertain
Yes I consent	Yes I am willing	Ouest	Carrefour	26-35 years old	Female		Single	University		Protestant		Student		Less than 6 months	No			Yes	No	Not applicable (N/A)		No			No			I need time to take the COVID-19 vaccine		I don't know					Yes	Sometimes	No	No	No	No	No	Yes	Yes	No	No	Yes	Agree	Agree	Yes
Yes I consent	Yes I am willing	Ouest	Carrefour	26-35 years old	Female		Single	Professional		Catholic		Employed		6 months	No			Yes	No	Not applicable (N/A)		Yes	1- MODERNA,2- JHONSON		Yes	To protect myself,For travel abroad				I don't know					Yes	No	I do not know any religious leaders		No	Yes	Yes	No	I don't know any leaders (politicians, teachers, health care workers)	No	No	No	Agree	Agree	Yes
Yes I consent	Yes I am willing	Nippes	Pétion Ville	26-35 years old	Male		Common-law	Classical		Catholic		Self-employed	7	2 years	No			Yes	No	I did not do anything		No			No			I will take it if I have to pay,It is not a priority for me		I don't know					Sometimes	No	No	Not applicable (N/A)	No	Yes	Yes	I don't know	I don't know any leaders (politicians, teachers, health care workers)	No	No	Yes	Agree	Not at all Agree	Yes
Yes I consent	Yes I am willing	Ouest	Carrefour	26-35 years old	Female		Single	University		Protestant		Employed		Less than 6 months	No			Yes	No	Not applicable (N/A)		Yes	1- MODERNA		Yes	To protect myself,It is recommended by the Government				I don't know					Sometimes	No	No	No	No	Yes	No	Yes	No	No	No	Yes	Agree	Agree	Yes
Yes I consent	Yes I am willing	Nord	Carrefour	36-45 years old	Male		Common-law	Classical		Catholic		Employed		1 year	No			No				No			Yes	To protect myself,To protect my Family				Yes	I trust science		Not applicable (N/A)		Sometimes	No	No	No	No	No	No	Yes	No	No	No	Yes	Agree	Agree	Yes
Yes I consent	Yes I am willing	Centre	Carrefour	26-35 years old	Female		Single	Classical		Catholic		Employed		1 year	No			No				No			Yes	To protect myself,To protect my community				Yes	I trust science		Not applicable (N/A)		Sometimes	No	No	No	No	No	No	Yes	No	No	No	Yes	Agree	Agree	Yes
Yes I consent	Yes I am willing	Nord	Carrefour	26-35 years old	Female		Married	University		Protestant		Student		6 months	No			No				Yes	1- MODERNA,2- JHONSON		Yes	To protect myself,To protect my Family,For travel abroad				Yes	I trust science		Not applicable (N/A)		Yes	Sometimes	No	No	No	No	No	Yes	No	No	No	No	Agree	Agree	Yes
Yes I consent	Yes I am willing	Artibonite	Pétion Ville	+ de 55 years old	Male		Divorced	Professional		Voodooist		Self-employed	8	3 years and more	Yes	Diabetes		Yes	No	I did not do anything		No			No			I don't need a vaccine because the virus is harmless.,It is not a priority for me		I don't know					Sometimes	No	No	Yes	Yes	No	Yes	I don't know	I don't know any leaders (politicians, teachers, health care workers)	No	No	No	Not Agree	Not at all Agree	Uncertain
Yes I consent	Yes I am willing	Ouest	Cité soleil	26-35 years old	Male		Single	University		Protestant		Student	11	1 year	No			Yes	I don't know	Not applicable (N/A)		Yes	1- MODERNA,2- JHONSON		No			Because of side effects,I do not believe in the effectiveness of the vaccine That's all,It is not a priority for me		No			Because of the side effects,I don't believe in the virus. COVID-19 is not as serious as they say.,Other (Specify)	I believe that it is political and in order to maximize the profits of the pharmaceutical industry	Sometimes	No	No	Not applicable (N/A)	No	Yes	Not applicable (N/A)	No	I don't know any leaders (politicians, teachers, health care workers)	No	No	No	Not at all Agree	Not at all Agree	No
Yes I consent	Yes I am willing	Nord-Ouest	Pétion Ville	36-45 years old	Male		Common-law	Classical		Catholic		Unemployed	6	2 years	No			Yes	Yes	I did not do anything		Yes	1- MODERNA		No			COVID-19 is not as serious as they say.		I don't know					Sometimes	No	No	Yes	No	Yes	No	I don't know	I don't know any leaders (politicians, teachers, health care workers)	No	No	Yes	Agree completely	Agree	Yes
Yes I consent	Yes I am willing	Sud-Est	Pétion Ville	36-45 years old	Male		Common-law	Professional		Voodooist		Self-employed	6	3 years and more	Yes	Hypertension		Yes	No	Not applicable (N/A)		No			No			No fear of becoming seriously ill.		I don't know					No	No	No	Yes	No	Yes	Yes	I don't know	I don't know any leaders (politicians, teachers, health care workers)	No	No	No	Not Agree	Not at all Agree	Uncertain
Yes I consent	Yes I am willing	Sud	Pétion Ville	18-25 years old	Female		Single	University		Protestant		Student	5	1 year	No			Yes	No	I did not do anything		Yes	4- ASTRAZENECA.		No			I need time to take the COVID-19 vaccine		I don't know					Sometimes	No	No	Yes	No	No	Yes	I don't know	Yes	No	No	Yes	Agree completely	Agree	Yes
[truncated: 940 more rows]
[truncated: 5 more columns]

## Sheet: Pivot Table
Count of Q5	Column Labels
Row Labels		Have you been vaccinated against COVID-19?	No	Yes	(blank)	Grand Total
	9					9
+ de 55 years old			56	56		112
18-25 years old			337	140		477
26-35 years old			326	322		648
36-45 years old			217	257		474
46-55 years old			100	112		212
[truncated: 3 more rows]
